# Supplementary material for: Promoter methylation of PCDH10 by HOTAIR regulates the progression of gastrointestinal stromal tumors
Source: Oncotarget. 2016 Sep 21;7(46):75307–18. doi: 10.18632/oncotarget.12171 (PMC5342742; doi:10.18632/oncotarget.12171)
Supplement: Supplementary file 2 [file oncotarget-07-75307-s002.xlsx]

## Sheet: set4_raw_data
Gene Name	Accession #	Probe Name	Class Name	Positive Flag	Avg Count	set4_PCDNA_11.RCC	set4_pcDNAHOTAIR 1_12.RCC
ABL1	NM_005157.3	NM_005157.3:3200	Endogenous	0	614.5	612	617
ACVR1B	NM_004302.3	NM_004302.3:1700	Endogenous	0	113	112	114
ACVR1C	NM_145259.2	NM_145259.2:5168	Endogenous	0	4.5	3	6
ACVR2A	NM_001616.3	NM_001616.3:1245	Endogenous	0	106	111	101
AKT1	NM_005163.2	NM_005163.2:1772	Endogenous	0	1965	1945	1985
AKT2	NM_001626.2	NM_001626.2:1450	Endogenous	0	428	429	427
AKT3	NM_181690.1	NM_181690.1:755	Endogenous	0	1.5	2	1
ALK	NM_004304.3	NM_004304.3:3495	Endogenous	0	9	11	7
ALKBH2	NM_001001655.2	NM_001001655.2:907	Endogenous	0	41	38	44
ALKBH3	NM_139178.3	NM_139178.3:690	Endogenous	0	249	258	240
AMER1	NM_152424.3	NM_152424.3:5755	Endogenous	0	116.5	111	122
AMH	NM_000479.3	NM_000479.3:1626	Endogenous	0	4.5	6	3
ANGPT1	NM_001146.3	NM_001146.3:2080	Endogenous	0	51	58	44
APC	NM_000038.3	NM_000038.3:6850	Endogenous	0	239	237	241
APH1B	NM_001145646.1	NM_001145646.1:2930	Endogenous	0	35.5	45	26
AR	NM_001011645.1	NM_001011645.1:810	Endogenous	0	5	2	8
ARID1A	NM_006015.4	NM_006015.4:5495	Endogenous	0	343.5	328	359
ARID1B	NM_020732.3	NM_020732.3:6335	Endogenous	0	460.5	424	497
ARID2	NM_152641.2	NM_152641.2:3355	Endogenous	0	656	644	668
ARNT2	NM_014862.3	NM_014862.3:5260	Endogenous	0	6	5	7
ASXL1	NM_001164603.1	NM_001164603.1:472	Endogenous	0	655	671	639
ATM	NM_138292.3	NM_138292.3:6688	Endogenous	0	32.5	29	36
ATR	NM_001184.2	NM_001184.2:565	Endogenous	0	960	934	986
ATRX	NM_000489.3	NM_000489.3:139	Endogenous	0	688	664	712
AXIN1	NM_181050.1	NM_181050.1:135	Endogenous	0	115	130	100
AXIN2	NM_004655.3	NM_004655.3:1035	Endogenous	0	100	109	91
B2M	NM_004048.2	NM_004048.2:25	Endogenous	0	3187.5	3254	3121
BAD	NM_004322.3	NM_004322.3:652	Endogenous	0	329.5	329	330
BAIAP3	NM_003933.4	NM_003933.4:1950	Endogenous	0	10.5	11	10
BAMBI	NM_012342.2	NM_012342.2:832	Endogenous	0	18	17	19
BAP1	NM_004656.2	NM_004656.2:240	Endogenous	0	562	564	560
BAX	NM_138761.3	NM_138761.3:342	Endogenous	0	374.5	410	339
BCL2	NM_000657.2	NM_000657.2:5	Endogenous	0	163	177	149
BCL2A1	NM_004049.2	NM_004049.2:80	Endogenous	0	4	3	5
BCL2L1	NM_138578.1	NM_138578.1:1560	Endogenous	0	319	293	345
BCOR	NM_001123383.1	NM_001123383.1:1630	Endogenous	0	194	195	193
BDNF	NM_170732.4	NM_170732.4:730	Endogenous	0	138	142	134
BID	NM_197966.1	NM_197966.1:2095	Endogenous	0	235.5	228	243
BIRC3	NM_182962.1	NM_182962.1:3	Endogenous	0	1.5	2	1
BIRC7	NM_022161.2	NM_022161.2:1168	Endogenous	0	9.5	7	12
BMP2	NM_001200.2	NM_001200.2:1515	Endogenous	0	1.5	1	2
BMP4	NM_001202.2	NM_001202.2:490	Endogenous	0	2594.5	2568	2621
BMP5	NM_021073.2	NM_021073.2:1570	Endogenous	0	1174	1193	1155
BMP6	NM_001718.2	NM_001718.2:1045	Endogenous	0	6	3	9
BMP7	NM_001719.1	NM_001719.1:525	Endogenous	0	62.5	62	63
BMP8A	NM_181809.3	NM_181809.3:5015	Endogenous	0	3	5	1
BMPR1B	NM_001203.1	NM_001203.1:430	Endogenous	0	240.5	247	234
BNIP3	NM_004052.2	NM_004052.2:325	Endogenous	0	350	366	334
BRAF	NM_004333.3	NM_004333.3:565	Endogenous	0	465.5	455	476
BRCA1	NM_007305.2	NM_007305.2:1275	Endogenous	0	246	248	244
BRCA2	NM_000059.3	NM_000059.3:115	Endogenous	0	636	626	646
BRIP1	NM_032043.1	NM_032043.1:1130	Endogenous	0	424	436	412
C19orf40	NM_152266.3	NM_152266.3:376	Endogenous	0	64	66	62
CACNA1C	NM_199460.2	NM_199460.2:4785	Endogenous	0	33	33	33
CACNA1D	NM_000720.2	NM_000720.2:5195	Endogenous	0	40	44	36
CACNA1E	NM_000721.2	NM_000721.2:9325	Endogenous	0	3.5	3	4
CACNA1G	NM_198397.1	NM_198397.1:1380	Endogenous	0	23.5	21	26
CACNA1H	NM_021098.2	NM_021098.2:3329	Endogenous	0	137.5	131	144
CACNA2D1	NM_000722.2	NM_000722.2:335	Endogenous	0	8	8	8
CACNA2D2	NM_001005505.1	NM_001005505.1:2045	Endogenous	0	2.5	3	2
CACNA2D3	NM_018398.2	NM_018398.2:205	Endogenous	0	30	26	34
CACNA2D4	NM_001005737.1	NM_001005737.1:990	Endogenous	0	2	2	2
CACNB2	NM_000724.3	NM_000724.3:2610	Endogenous	0	365	360	370
CACNB3	NM_000725.2	NM_000725.2:1115	Endogenous	0	72	57	87
CACNB4	NM_001005747.2	NM_001005747.2:1483	Endogenous	0	13	14	12
CACNG1	NM_000727.2	NM_000727.2:464	Endogenous	0	3	5	1
CACNG4	NM_014405.2	NM_014405.2:1030	Endogenous	0	11	7	15
CACNG6	NM_145814.1	NM_145814.1:1745	Endogenous	0	12	9	15
CALML3	NM_005185.2	NM_005185.2:685	Endogenous	0	4	3	5
CALML5	NM_017422.4	NM_017422.4:136	Endogenous	0	8	9	7
CALML6	NM_138705.2	NM_138705.2:682	Endogenous	0	1	1	1
CAMK2B	NM_001220.3	NM_001220.3:365	Endogenous	0	7.5	8	7
CAPN2	NM_001748.4	NM_001748.4:2085	Endogenous	0	338.5	359	318
CARD11	NM_032415.2	NM_032415.2:1075	Endogenous	0	3	3	3
CASP10	NM_032977.3	NM_032977.3:20	Endogenous	0	6	7	5
CASP12	NM_001191016.1	NM_001191016.1:595	Endogenous	0	2	2	2
CASP3	NM_032991.2	NM_032991.2:685	Endogenous	0	391.5	398	385
CASP7	NM_001227.3	NM_001227.3:915	Endogenous	0	179	187	171
CASP8	NM_001228.4	NM_001228.4:301	Endogenous	0	155.5	172	139
CASP9	NM_001229.2	NM_001229.2:1805	Endogenous	0	26.5	23	30
CBL	NM_005188.2	NM_005188.2:7485	Endogenous	0	97	101	93
CBLC	NM_012116.3	NM_012116.3:652	Endogenous	0	2.5	1	4
CCNA1	NM_003914.3	NM_003914.3:1605	Endogenous	0	5	6	4
CCNA2	NM_001237.2	NM_001237.2:1210	Endogenous	0	1238.5	1278	1199
CCNB1	NM_031966.2	NM_031966.2:715	Endogenous	0	2782.5	2840	2725
CCNB3	NM_033671.1	NM_033671.1:35	Endogenous	0	2	1	3
CCND1	NM_053056.2	NM_053056.2:690	Endogenous	0	2258.5	2247	2270
CCND2	NM_001759.2	NM_001759.2:5825	Endogenous	0	8857.5	9143	8572
CCND3	NM_001760.2	NM_001760.2:1215	Endogenous	0	525.5	520	531
CCNE1	NM_001238.1	NM_001238.1:1635	Endogenous	0	3709	3783	3635
CCNE2	NM_057735.1	NM_057735.1:50	Endogenous	0	389.5	382	397
CCNO	NM_021147.3	NM_021147.3:45	Endogenous	0	4	4	4
CCR7	NM_001838.2	NM_001838.2:1610	Endogenous	0	2	1	3
CD14	NM_000591.2	NM_000591.2:885	Endogenous	0	1.5	1	2
CD19	NM_001770.4	NM_001770.4:1770	Endogenous	0	11.5	10	13
CD40	NM_001250.4	NM_001250.4:1265	Endogenous	0	94	87	101
CDC14A	NM_033313.2	NM_033313.2:1400	Endogenous	0	94	88	100
CDC14B	NM_003671.3	NM_003671.3:4940	Endogenous	0	82.5	91	74
CDC25A	NM_001789.2	NM_001789.2:690	Endogenous	0	517	504	530
CDC25B	NM_021873.2	NM_021873.2:3045	Endogenous	0	650.5	664	637
CDC25C	NM_001790.2	NM_001790.2:1055	Endogenous	0	89	96	82
CDC6	NM_001254.3	NM_001254.3:1300	Endogenous	0	875	845	905
CDC7	NM_003503.2	NM_003503.2:805	Endogenous	0	616	612	620
CDH1	NM_004360.2	NM_004360.2:1230	Endogenous	0	4	5	3
CDK2	NM_001798.2	NM_001798.2:220	Endogenous	0	291.5	285	298
CDK4	NM_000075.2	NM_000075.2:1055	Endogenous	0	1770	1786	1754
CDK6	NM_001259.5	NM_001259.5:15	Endogenous	0	3.5	4	3
CDKN1A	NM_000389.2	NM_000389.2:1975	Endogenous	0	11.5	9	14
CDKN1B	NM_004064.2	NM_004064.2:365	Endogenous	0	276	250	302
CDKN1C	NM_000076.2	NM_000076.2:1605	Endogenous	0	63.5	65	62
CDKN2A	NM_000077.3	NM_000077.3:975	Endogenous	0	204	205	203
CDKN2B	NM_004936.3	NM_004936.3:1175	Endogenous	0	23	27	19
CDKN2C	NM_001262.2	NM_001262.2:1295	Endogenous	0	938	914	962
CDKN2D	NM_001800.3	NM_001800.3:870	Endogenous	0	39.5	43	36
CEBPA	NM_004364.2	NM_004364.2:1320	Endogenous	0	41	46	36
CEBPE	NM_001805.2	NM_001805.2:1096	Endogenous	0	4	2	6
CHAD	NM_001267.2	NM_001267.2:810	Endogenous	0	3	3	3
CHEK1	NM_001114121.1	NM_001114121.1:2225	Endogenous	0	1089.5	1109	1070
CHEK2	NM_007194.3	NM_007194.3:140	Endogenous	0	149.5	146	153
CHUK	NM_001278.3	NM_001278.3:860	Endogenous	0	476	489	463
CIC	NM_015125.3	NM_015125.3:1290	Endogenous	0	111	96	126
CLCF1	NM_013246.2	NM_013246.2:1296	Endogenous	0	81	82	80
CNTFR	NM_147164.1	NM_147164.1:784	Endogenous	0	678	629	727
COL11A1	NM_001854.3	NM_001854.3:674	Endogenous	0	1.5	1	2
COL11A2	NM_001163771.1	NM_001163771.1:760	Endogenous	0	6	4	8
COL1A1	NM_000088.3	NM_000088.3:5210	Endogenous	0	19.5	16	23
COL1A2	NM_000089.3	NM_000089.3:2635	Endogenous	0	1.5	2	1
COL24A1	NM_152890.5	NM_152890.5:4752	Endogenous	0	18.5	18	19
COL27A1	NM_032888.2	NM_032888.2:5120	Endogenous	0	123.5	119	128
COL2A1	NM_001844.4	NM_001844.4:4745	Endogenous	0	41	37	45
COL3A1	NM_000090.3	NM_000090.3:180	Endogenous	0	16357	16059	16655
COL4A3	NM_000091.3	NM_000091.3:5630	Endogenous	0	4.5	6	3
COL4A4	NM_000092.4	NM_000092.4:8255	Endogenous	0	19	17	21
COL4A5	NM_033381.1	NM_033381.1:5360	Endogenous	0	298.5	294	303
COL4A6	NM_001847.2	NM_001847.2:1070	Endogenous	0	78	74	82
COL5A1	NM_000093.3	NM_000093.3:6345	Endogenous	0	574.5	594	555
COL5A2	NM_000393.3	NM_000393.3:4075	Endogenous	0	144	148	140
COL6A6	NM_001102608.1	NM_001102608.1:5926	Endogenous	0	2	1	3
COMP	NM_000095.2	NM_000095.2:1744	Endogenous	0	3	2	4
CREB3L1	NM_052854.1	NM_052854.1:195	Endogenous	0	314	312	316
CREB3L3	NM_001271995.1	NM_001271995.1:1050	Endogenous	0	2.5	4	1
CREB3L4	NM_130898.2	NM_130898.2:1505	Endogenous	0	25.5	22	29
CREB5	NM_182898.2	NM_182898.2:1885	Endogenous	0	58.5	51	66
CREBBP	NM_004380.2	NM_004380.2:8855	Endogenous	0	26	28	24
CRLF2	NM_001012288.1	NM_001012288.1:605	Endogenous	0	3	2	4
CSF1R	NM_005211.2	NM_005211.2:3775	Endogenous	0	2.5	4	1
CSF2	NM_000758.2	NM_000758.2:475	Endogenous	0	2	2	2
CSF3	NM_000759.3	NM_000759.3:851	Endogenous	0	2.5	3	2
CSF3R	NM_156038.2	NM_156038.2:90	Endogenous	0	6.5	7	6
CTNNB1	NM_001904.3	NM_001904.3:2265	Endogenous	0	3963.5	4009	3918
CUL1	NM_003592.2	NM_003592.2:1487	Endogenous	0	1476	1492	1460
CXXC4	NM_025212.1	NM_025212.1:293	Endogenous	0	12.5	12	13
CYLD	NM_015247.1	NM_015247.1:2890	Endogenous	0	314	333	295
DAXX	NM_001350.3	NM_001350.3:1875	Endogenous	0	580	587	573
DDB2	NM_000107.1	NM_000107.1:840	Endogenous	0	35.5	36	35
DDIT3	NM_004083.4	NM_004083.4:40	Endogenous	0	511.5	552	471
DDIT4	NM_019058.2	NM_019058.2:85	Endogenous	0	74.5	72	77
DKK1	NM_012242.2	NM_012242.2:75	Endogenous	0	2	1	3
DKK2	NM_014421.2	NM_014421.2:1135	Endogenous	0	76	68	84
DKK4	NM_014420.2	NM_014420.2:640	Endogenous	0	4240.5	4369	4112
DLL1	NM_005618.3	NM_005618.3:2580	Endogenous	0	66.5	62	71
DLL3	NM_203486.2	NM_203486.2:1842	Endogenous	0	11	12	10
DLL4	NM_019074.2	NM_019074.2:893	Endogenous	0	6.5	4	9
DNMT1	NM_001379.2	NM_001379.2:1495	Endogenous	0	1573.5	1593	1554
DNMT3A	NM_022552.3	NM_022552.3:3835	Endogenous	0	342.5	337	348
DTX1	NM_004416.2	NM_004416.2:2855	Endogenous	0	8.5	9	8
DTX3	NM_178502.2	NM_178502.2:1620	Endogenous	0	106.5	124	89
DTX4	NM_015177.1	NM_015177.1:4820	Endogenous	0	32.5	30	35
DUSP10	NM_144728.2	NM_144728.2:1176	Endogenous	0	9	9	9
DUSP2	NM_004418.3	NM_004418.3:1235	Endogenous	0	32	36	28
DUSP4	NM_057158.2	NM_057158.2:3115	Endogenous	0	116.5	112	121
DUSP5	NM_004419.3	NM_004419.3:675	Endogenous	0	110.5	112	109
DUSP6	NM_001946.2	NM_001946.2:1535	Endogenous	0	7798.5	7914	7683
DUSP8	NM_004420.2	NM_004420.2:2165	Endogenous	0	42	53	31
E2F1	NM_005225.1	NM_005225.1:935	Endogenous	0	852.5	861	844
E2F5	NM_001951.3	NM_001951.3:444	Endogenous	0	541.5	533	550
EFNA1	NM_004428.2	NM_004428.2:650	Endogenous	0	40	39	41
EFNA2	NM_001405.3	NM_001405.3:1538	Endogenous	0	4	5	3
EFNA3	NM_004952.4	NM_004952.4:1672	Endogenous	0	88	79	97
EFNA5	NM_001962.2	NM_001962.2:5035	Endogenous	0	73.5	76	71
EGF	NM_001963.3	NM_001963.3:3930	Endogenous	0	7	5	9
EGFR	NM_201282.1	NM_201282.1:360	Endogenous	0	62	53	71
EIF4EBP1	NM_004095.3	NM_004095.3:363	Endogenous	0	353	342	364
ENDOG	NM_004435.2	NM_004435.2:694	Endogenous	0	172.5	169	176
EP300	NM_001429.2	NM_001429.2:715	Endogenous	0	304.5	284	325
EPHA2	NM_004431.2	NM_004431.2:1525	Endogenous	0	1	1	1
EPO	NM_000799.2	NM_000799.2:1055	Endogenous	0	5	5	5
EPOR	NM_000121.2	NM_000121.2:1295	Endogenous	0	25.5	20	31
ERBB2	NM_004448.2	NM_004448.2:2380	Endogenous	0	46	42	50
ERCC2	NM_000400.2	NM_000400.2:240	Endogenous	0	178.5	179	178
ERCC6	NM_000124.2	NM_000124.2:3235	Endogenous	0	170	169	171
ETS2	NM_005239.4	NM_005239.4:1175	Endogenous	0	546.5	570	523
ETV1	NM_004956.4	NM_004956.4:1719	Endogenous	0	2050.5	1985	2116
ETV4	NM_001079675.1	NM_001079675.1:1535	Endogenous	0	150	148	152
ETV7	NM_016135.2	NM_016135.2:794	Endogenous	0	4.5	3	6
EYA1	NM_172059.2	NM_172059.2:1090	Endogenous	0	31.5	34	29
EZH2	NM_004456.3	NM_004456.3:190	Endogenous	0	934	933	935
FANCA	NM_000135.2	NM_000135.2:265	Endogenous	0	257	275	239
FANCB	NM_152633.2	NM_152633.2:2470	Endogenous	0	128.5	118	139
FANCC	NM_000136.2	NM_000136.2:310	Endogenous	0	482	484	480
FANCE	NM_021922.2	NM_021922.2:1275	Endogenous	0	103.5	102	105
FANCF	NM_022725.2	NM_022725.2:845	Endogenous	0	29.5	33	26
FANCG	NM_004629.1	NM_004629.1:1900	Endogenous	0	219	222	216
FANCL	NM_001114636.1	NM_001114636.1:446	Endogenous	0	216.5	198	235
FAS	NM_152876.1	NM_152876.1:1740	Endogenous	0	307	320	294
FASLG	NM_000639.1	NM_000639.1:625	Endogenous	0	7.5	10	5
FBXW7	NM_018315.4	NM_018315.4:1480	Endogenous	0	161.5	160	163
FEN1	NM_004111.4	NM_004111.4:425	Endogenous	0	1332.5	1361	1304
FGF1	NM_033137.1	NM_033137.1:315	Endogenous	0	11.5	8	15
FGF10	NM_004465.1	NM_004465.1:85	Endogenous	0	23.5	28	19
FGF11	NM_004112.2	NM_004112.2:1670	Endogenous	0	3.5	4	3
FGF12	NM_004113.4	NM_004113.4:685	Endogenous	0	3	5	1
FGF13	NM_033642.1	NM_033642.1:620	Endogenous	0	3.5	5	2
FGF14	NM_004115.3	NM_004115.3:725	Endogenous	0	706	722	690
FGF16	NM_003868.1	NM_003868.1:504	Endogenous	0	4	3	5
FGF17	NM_003867.2	NM_003867.2:279	Endogenous	0	5.5	6	5
FGF18	NM_003862.1	NM_003862.1:850	Endogenous	0	4.5	6	3
FGF19	NM_005117.2	NM_005117.2:786	Endogenous	0	14	17	11
FGF2	NM_002006.4	NM_002006.4:620	Endogenous	0	1121	1164	1078
FGF20	NM_019851.1	NM_019851.1:390	Endogenous	0	3.5	6	1
FGF21	NM_019113.2	NM_019113.2:125	Endogenous	0	5.5	6	5
FGF22	NM_020637.1	NM_020637.1:206	Endogenous	0	10	7	13
FGF23	NM_020638.2	NM_020638.2:1390	Endogenous	0	5	5	5
FGF3	NM_005247.2	NM_005247.2:692	Endogenous	0	13.5	14	13
FGF4	NM_002007.2	NM_002007.2:688	Endogenous	0	2	2	2
FGF5	NM_004464.3	NM_004464.3:4785	Endogenous	0	1	1	1
FGF6	NM_020996.1	NM_020996.1:420	Endogenous	0	2.5	1	4
FGF7	NM_002009.3	NM_002009.3:190	Endogenous	0	35.5	39	32
FGF8	NM_033163.3	NM_033163.3:544	Endogenous	0	2.5	3	2
FGF9	NM_002010.2	NM_002010.2:1565	Endogenous	0	4.5	5	4
FGFR1	NM_015850.2	NM_015850.2:1335	Endogenous	0	815.5	803	828
FGFR2	NM_000141.4	NM_000141.4:647	Endogenous	0	452	452	452
FGFR3	NM_022965.2	NM_022965.2:3170	Endogenous	0	23	22	24
FGFR4	NM_002011.3	NM_002011.3:1585	Endogenous	0	15	14	16
FIGF	NM_004469.2	NM_004469.2:580	Endogenous	0	12	11	13
FLNA	NM_001456.3	NM_001456.3:7335	Endogenous	0	3183	3098	3268
FLNC	NM_001127487.1	NM_001127487.1:7144	Endogenous	0	1066.5	956	1177
FLT1	NM_002019.4	NM_002019.4:530	Endogenous	0	15	18	12
FLT3	NM_004119.1	NM_004119.1:580	Endogenous	0	2.5	2	3
FN1	NM_212482.1	NM_212482.1:1776	Endogenous	0	187.5	196	179
FOS	NM_005252.2	NM_005252.2:1475	Endogenous	0	123.5	130	117
FOSL1	NM_005438.2	NM_005438.2:280	Endogenous	0	7.5	5	10
FOXL2	NM_023067.2	NM_023067.2:1290	Endogenous	0	6.5	7	6
FOXO4	NM_005938.2	NM_005938.2:35	Endogenous	0	27	25	29
FST	NM_006350.2	NM_006350.2:575	Endogenous	0	161.5	159	164
FUBP1	NM_003902.3	NM_003902.3:820	Endogenous	0	414.5	430	399
FUT8	NM_004480.4	NM_004480.4:2841	Endogenous	0	96	86	106
FZD10	NM_007197.2	NM_007197.2:1810	Endogenous	0	27	32	22
FZD2	NM_001466.2	NM_001466.2:845	Endogenous	0	26.5	26	27
FZD3	NM_017412.2	NM_017412.2:435	Endogenous	0	64.5	62	67
FZD7	NM_003507.1	NM_003507.1:1890	Endogenous	0	155	172	138
FZD8	NM_031866.1	NM_031866.1:890	Endogenous	0	195	201	189
FZD9	NM_003508.2	NM_003508.2:1320	Endogenous	0	7	9	5
GADD45A	NM_001924.2	NM_001924.2:865	Endogenous	0	75	76	74
GADD45B	NM_015675.2	NM_015675.2:365	Endogenous	0	71	81	61
GADD45G	NM_006705.3	NM_006705.3:250	Endogenous	0	71.5	72	71
GAS1	NM_002048.2	NM_002048.2:1525	Endogenous	0	172	167	177
GATA1	NM_002049.2	NM_002049.2:1001	Endogenous	0	4	2	6
GATA2	NM_032638.3	NM_032638.3:1495	Endogenous	0	41.5	37	46
GATA3	NM_001002295.1	NM_001002295.1:2835	Endogenous	0	1	1	1
GDF6	NM_001001557.2	NM_001001557.2:1908	Endogenous	0	2	1	3
GHR	NM_000163.2	NM_000163.2:1835	Endogenous	0	658.5	660	657
GLI1	NM_005269.1	NM_005269.1:2885	Endogenous	0	23	21	25
GLI3	NM_000168.5	NM_000168.5:4769	Endogenous	0	621	618	624
GNA11	NM_002067.1	NM_002067.1:555	Endogenous	0	774	802	746
GNAQ	NM_002072.2	NM_002072.2:1100	Endogenous	0	273	261	285
GNAS	NM_080425.1	NM_080425.1:1910	Endogenous	0	3853.5	4006	3701
GNG12	NM_018841.3	NM_018841.3:245	Endogenous	0	1569.5	1568	1571
GNG4	NM_004485.2	NM_004485.2:215	Endogenous	0	12.5	12	13
GNG7	NM_052847.1	NM_052847.1:3920	Endogenous	0	7	9	5
GNGT1	NM_021955.3	NM_021955.3:260	Endogenous	0	3.5	5	2
GPC4	NM_001448.2	NM_001448.2:820	Endogenous	0	909	919	899
GRB2	NM_002086.4	NM_002086.4:412	Endogenous	0	2453	2440	2466
GRIA3	NM_000828.4	NM_000828.4:426	Endogenous	0	3.5	4	3
GRIN1	NM_000832.5	NM_000832.5:1290	Endogenous	0	1	1	1
GRIN2A	NM_000833.3	NM_000833.3:4497	Endogenous	0	5.5	5	6
GRIN2B	NM_000834.3	NM_000834.3:1144	Endogenous	0	5	5	5
GSK3B	NM_002093.2	NM_002093.2:925	Endogenous	0	211.5	215	208
GTF2H3	NM_001516.3	NM_001516.3:70	Endogenous	0	394	392	396
GZMB	NM_004131.3	NM_004131.3:540	Endogenous	0	4.5	1	8
H2AFX	NM_002105.2	NM_002105.2:1392	Endogenous	0	219.5	219	220
H3F3A	NM_002107.3	NM_002107.3:190	Endogenous	0	5402.5	5352	5453
H3F3C	NM_001013699.2	NM_001013699.2:829	Endogenous	0	9211	9477	8945
HDAC1	NM_004964.2	NM_004964.2:785	Endogenous	0	2112	2097	2127
HDAC10	NM_032019.5	NM_032019.5:932	Endogenous	0	51	49	53
HDAC11	NM_024827.3	NM_024827.3:2601	Endogenous	0	13.5	15	12
HDAC2	NM_001527.1	NM_001527.1:930	Endogenous	0	2303	2259	2347
HDAC4	NM_006037.3	NM_006037.3:6965	Endogenous	0	144.5	130	159
HDAC5	NM_005474.4	NM_005474.4:3160	Endogenous	0	140	141	139
HDAC6	NM_006044.2	NM_006044.2:536	Endogenous	0	115	108	122
HELLS	NM_018063.3	NM_018063.3:2040	Endogenous	0	790	781	799
HES1	NM_005524.2	NM_005524.2:860	Endogenous	0	453.5	472	435
HES5	NM_001010926.3	NM_001010926.3:1160	Endogenous	0	5.5	4	7
HGF	NM_000601.4	NM_000601.4:550	Endogenous	0	12	12	12
HHEX	NM_002729.4	NM_002729.4:1479	Endogenous	0	138.5	128	149
HHIP	NM_022475.1	NM_022475.1:2135	Endogenous	0	4.5	2	7
HIST1H3B	NM_003537.3	NM_003537.3:335	Endogenous	0	23191.5	24297	22086
HIST1H3G	NM_003534.2	NM_003534.2:348	Endogenous	0	7.5	9	6
HIST1H3H	NM_003536.2	NM_003536.2:355	Endogenous	0	13637	13798	13476
HMGA1	NM_145904.1	NM_145904.1:871	Endogenous	0	27.5	25	30
HMGA2	NM_003484.1	NM_003484.1:328	Endogenous	0	157.5	162	153
HNF1A	NM_000545.4	NM_000545.4:2125	Endogenous	0	5.5	6	5
HOXA10	NM_018951.3	NM_018951.3:1503	Endogenous	0	11.5	10	13
HOXA11	NM_005523.5	NM_005523.5:1525	Endogenous	0	172.5	186	159
HOXA9	NM_152739.3	NM_152739.3:1015	Endogenous	0	10	11	9
HPGD	NM_001145816.2	NM_001145816.2:96	Endogenous	0	12	13	11
HRAS	NM_005343.2	NM_005343.2:396	Endogenous	0	126.5	129	124
HSP90B1	NM_003299.1	NM_003299.1:160	Endogenous	0	1935	1879	1991
HSPA1A	NM_005345.5	NM_005345.5:98	Endogenous	0	352	362	342
HSPA2	NM_021979.3	NM_021979.3:2095	Endogenous	0	93	89	97
HSPA6	NM_002155.3	NM_002155.3:2018	Endogenous	0	27.5	28	27
HSPB1	NM_001540.3	NM_001540.3:374	Endogenous	0	49	56	42
IBSP	NM_004967.3	NM_004967.3:876	Endogenous	0	5.5	6	5
ID1	NM_002165.2	NM_002165.2:345	Endogenous	0	20	19	21
ID2	NM_002166.4	NM_002166.4:505	Endogenous	0	65	67	63
ID4	NM_001546.2	NM_001546.2:2048	Endogenous	0	3.5	3	4
IDH1	NM_005896.2	NM_005896.2:105	Endogenous	0	65	57	73
IDH2	NM_002168.2	NM_002168.2:944	Endogenous	0	26.5	23	30
IFNA17	NM_021268.2	NM_021268.2:291	Endogenous	0	23	28	18
IFNA2	NM_000605.3	NM_000605.3:11	Endogenous	0	2.5	4	1
IFNA7	NM_021057.2	NM_021057.2:0	Endogenous	0	2	3	1
IFNG	NM_000619.2	NM_000619.2:970	Endogenous	0	5	4	6
IGF1	NM_000618.3	NM_000618.3:491	Endogenous	0	1.5	2	1
IGF1R	NM_000875.2	NM_000875.2:455	Endogenous	0	12	10	14
IGFBP3	NM_000598.4	NM_000598.4:1255	Endogenous	0	4.5	5	4
IKBKB	NM_001556.1	NM_001556.1:1995	Endogenous	0	425	413	437
IKBKG	NM_003639.2	NM_003639.2:470	Endogenous	0	198	198	198
IL10	NM_000572.2	NM_000572.2:230	Endogenous	0	3.5	6	1
IL11	NM_000641.2	NM_000641.2:1145	Endogenous	0	3.5	5	2
IL11RA	NM_147162.1	NM_147162.1:400	Endogenous	0	77.5	73	82
IL12A	NM_000882.2	NM_000882.2:775	Endogenous	0	7.5	8	7
IL12B	NM_002187.2	NM_002187.2:1435	Endogenous	0	5.5	6	5
IL12RB2	NM_001559.2	NM_001559.2:1315	Endogenous	0	2.5	4	1
IL13	NM_002188.2	NM_002188.2:516	Endogenous	0	1	1	1
IL13RA2	NM_000640.2	NM_000640.2:400	Endogenous	0	308	332	284
IL15	NM_172174.1	NM_172174.1:1685	Endogenous	0	5	2	8
IL19	NM_013371.3	NM_013371.3:1030	Endogenous	0	2	1	3
IL1A	NM_000575.3	NM_000575.3:1085	Endogenous	0	2	1	3
IL1B	NM_000576.2	NM_000576.2:840	Endogenous	0	5	2	8
IL1R1	NM_000877.2	NM_000877.2:4295	Endogenous	0	136.5	145	128
IL1R2	NM_173343.1	NM_173343.1:113	Endogenous	0	2	3	1
IL1RAP	NM_002182.2	NM_002182.2:460	Endogenous	0	29.5	30	29
IL20RA	NM_014432.2	NM_014432.2:535	Endogenous	0	10.5	13	8
IL20RB	NM_144717.2	NM_144717.2:1575	Endogenous	0	28.5	29	28
IL22RA1	NM_021258.2	NM_021258.2:2524	Endogenous	0	4	3	5
IL22RA2	NM_181309.1	NM_181309.1:290	Endogenous	0	5	7	3
IL23A	NM_016584.2	NM_016584.2:411	Endogenous	0	7.5	5	10
IL23R	NM_144701.2	NM_144701.2:710	Endogenous	0	7.5	5	10
IL24	NM_181339.1	NM_181339.1:1016	Endogenous	0	3	2	4
IL2RA	NM_000417.1	NM_000417.1:1000	Endogenous	0	2	3	1
IL2RB	NM_000878.2	NM_000878.2:1980	Endogenous	0	3	3	3
IL3	NM_000588.3	NM_000588.3:130	Endogenous	0	10	6	14
IL3RA	NM_002183.2	NM_002183.2:745	Endogenous	0	10	10	10
IL5RA	NM_000564.3	NM_000564.3:210	Endogenous	0	9	9	9
IL6	NM_000600.1	NM_000600.1:220	Endogenous	0	12	12	12
IL6R	NM_000565.2	NM_000565.2:993	Endogenous	0	36	28	44
IL7	NM_000880.2	NM_000880.2:38	Endogenous	0	4	3	5
IL7R	NM_002185.2	NM_002185.2:1610	Endogenous	0	13	8	18
IL8	NM_000584.2	NM_000584.2:25	Endogenous	0	6.5	7	6
INHBA	NM_002192.2	NM_002192.2:490	Endogenous	0	5	5	5
INHBB	NM_002193.2	NM_002193.2:1969	Endogenous	0	4	6	2
IRAK2	NM_001570.3	NM_001570.3:1285	Endogenous	0	25	26	24
IRAK3	NM_007199.1	NM_007199.1:1735	Endogenous	0	5.5	1	10
IRS1	NM_005544.2	NM_005544.2:6224	Endogenous	0	24.5	26	23
ITGA2	NM_002203.2	NM_002203.2:475	Endogenous	0	59	58	60
ITGA3	NM_005501.2	NM_005501.2:1138	Endogenous	0	44	36	52
ITGA6	NM_000210.1	NM_000210.1:3065	Endogenous	0	402	419	385
ITGA7	NM_002206.1	NM_002206.1:1170	Endogenous	0	8.5	4	13
ITGA8	NM_003638.1	NM_003638.1:1215	Endogenous	0	3.5	4	3
ITGA9	NM_002207.2	NM_002207.2:2380	Endogenous	0	99	92	106
ITGB3	NM_000212.2	NM_000212.2:4485	Endogenous	0	3	5	1
ITGB4	NM_001005731.1	NM_001005731.1:4151	Endogenous	0	4	3	5
ITGB6	NM_001282353.1	NM_001282353.1:4124	Endogenous	0	4	5	3
ITGB7	NM_000889.1	NM_000889.1:1278	Endogenous	0	7.5	6	9
ITGB8	NM_002214.2	NM_002214.2:2609	Endogenous	0	3.5	4	3
JAG1	NM_000214.2	NM_000214.2:915	Endogenous	0	67.5	67	68
JAG2	NM_145159.1	NM_145159.1:4225	Endogenous	0	367.5	360	375
JAK1	NM_002227.1	NM_002227.1:285	Endogenous	0	924	899	949
JAK2	NM_004972.2	NM_004972.2:455	Endogenous	0	66.5	65	68
JAK3	NM_000215.2	NM_000215.2:1715	Endogenous	0	76.5	82	71
JUN	NM_002228.3	NM_002228.3:140	Endogenous	0	134	145	123
KAT2B	NM_003884.3	NM_003884.3:1220	Endogenous	0	770.5	801	740
KDM5C	NM_004187.2	NM_004187.2:1170	Endogenous	0	522	499	545
KDM6A	NM_021140.2	NM_021140.2:2590	Endogenous	0	260	251	269
KIT	NM_000222.1	NM_000222.1:5	Endogenous	0	3159	3083	3235
KITLG	NM_003994.4	NM_003994.4:1155	Endogenous	0	275.5	279	272
KLF4	NM_004235.4	NM_004235.4:1980	Endogenous	0	23.5	27	20
KMT2C	NM_170606.2	NM_170606.2:12505	Endogenous	0	415.5	395	436
KMT2D	NM_003482.3	NM_003482.3:6070	Endogenous	0	345.5	343	348
KRAS	NM_004985.3	NM_004985.3:1790	Endogenous	0	407	420	394
LAMA1	NM_005559.2	NM_005559.2:5230	Endogenous	0	4.5	7	2
LAMA3	NM_000227.3	NM_000227.3:4260	Endogenous	0	3	5	1
LAMA5	NM_005560.3	NM_005560.3:787	Endogenous	0	57.5	51	64
LAMB3	NM_000228.2	NM_000228.2:695	Endogenous	0	3.5	2	5
LAMB4	NM_007356.2	NM_007356.2:2852	Endogenous	0	18	17	19
LAMC2	NM_005562.2	NM_005562.2:2819	Endogenous	0	2.5	3	2
LAMC3	NM_006059.3	NM_006059.3:2090	Endogenous	0	10.5	11	10
LAT	NM_001014987.1	NM_001014987.1:1290	Endogenous	0	10.5	10	11
LEF1	NM_016269.3	NM_016269.3:1165	Endogenous	0	180	171	189
LEFTY1	NM_020997.2	NM_020997.2:1405	Endogenous	0	22	27	17
LEFTY2	NM_003240.2	NM_003240.2:1283	Endogenous	0	69.5	57	82
LEP	NM_000230.2	NM_000230.2:1875	Endogenous	0	4.5	2	7
LEPR	NM_001003679.1	NM_001003679.1:2000	Endogenous	0	47	50	44
LFNG	NM_001040168.1	NM_001040168.1:717	Endogenous	0	5	4	6
LIF	NM_002309.3	NM_002309.3:1240	Endogenous	0	44	35	53
LIFR	NM_002310.3	NM_002310.3:2995	Endogenous	0	157	151	163
LIG4	NM_002312.3	NM_002312.3:2623	Endogenous	0	460.5	445	476
LRP2	NM_004525.2	NM_004525.2:12505	Endogenous	0	4	3	5
LTBP1	NM_000627.3	NM_000627.3:4124	Endogenous	0	21	26	16
MAD2L2	NM_001127325.1	NM_001127325.1:290	Endogenous	0	773.5	777	770
MAML2	NM_032427.1	NM_032427.1:4125	Endogenous	0	209.5	200	219
MAP2K1	NM_002755.2	NM_002755.2:970	Endogenous	0	272.5	268	277
MAP2K2	NM_030662.2	NM_030662.2:1325	Endogenous	0	690.5	704	677
MAP2K4	NM_003010.2	NM_003010.2:2830	Endogenous	0	483	500	466
MAP2K6	NM_002758.3	NM_002758.3:555	Endogenous	0	92.5	73	112
MAP3K1	NM_005921.1	NM_005921.1:2525	Endogenous	0	371.5	380	363
MAP3K12	NM_006301.2	NM_006301.2:800	Endogenous	0	231	220	242
MAP3K13	NM_004721.3	NM_004721.3:965	Endogenous	0	219	222	216
MAP3K14	NM_003954.1	NM_003954.1:620	Endogenous	0	41.5	46	37
MAP3K5	NM_005923.3	NM_005923.3:2415	Endogenous	0	10.5	8	13
MAP3K8	NM_005204.2	NM_005204.2:2050	Endogenous	0	58	54	62
MAPK1	NM_138957.2	NM_138957.2:430	Endogenous	0	521	523	519
MAPK10	NM_002753.2	NM_002753.2:2080	Endogenous	0	201	184	218
MAPK12	NM_002969.3	NM_002969.3:425	Endogenous	0	87.5	90	85
MAPK3	NM_001040056.1	NM_001040056.1:580	Endogenous	0	787.5	829	746
MAPK8	NM_002750.2	NM_002750.2:945	Endogenous	0	403	401	405
MAPK8IP1	NM_005456.2	NM_005456.2:259	Endogenous	0	9.5	9	10
MAPK8IP2	NM_012324.2	NM_012324.2:1885	Endogenous	0	26.5	24	29
MAPK9	NM_139068.2	NM_139068.2:365	Endogenous	0	399	400	398
MAPT	NM_016834.3	NM_016834.3:1205	Endogenous	0	13	16	10
MCM2	NM_004526.2	NM_004526.2:2945	Endogenous	0	823.5	783	864
MCM4	NM_182746.1	NM_182746.1:1200	Endogenous	0	1631	1683	1579
MCM5	NM_006739.3	NM_006739.3:1580	Endogenous	0	172	188	156
MCM7	NM_182776.1	NM_182776.1:1325	Endogenous	0	4620.5	4533	4708
MDC1	NM_014641.2	NM_014641.2:6719	Endogenous	0	276.5	288	265
MDM2	NM_006878.2	NM_006878.2:280	Endogenous	0	833	783	883
MECOM	NM_005241.2	NM_005241.2:3355	Endogenous	0	239	240	238
MED12	NM_005120.2	NM_005120.2:375	Endogenous	0	244	238	250
MEN1	NM_130802.2	NM_130802.2:2480	Endogenous	0	510.5	491	530
MET	NM_000245.2	NM_000245.2:405	Endogenous	0	11.5	12	11
MFNG	NM_002405.2	NM_002405.2:1681	Endogenous	0	4	4	4
MGMT	NM_002412.3	NM_002412.3:323	Endogenous	0	397.5	405	390
MLF1	NM_022443.3	NM_022443.3:720	Endogenous	0	109.5	122	97
MLH1	NM_000249.2	NM_000249.2:1605	Endogenous	0	901.5	932	871
MLLT3	NM_004529.2	NM_004529.2:1480	Endogenous	0	148	138	158
MLLT4	NM_005936.2	NM_005936.2:1560	Endogenous	0	957.5	948	967
MMP3	NM_002422.3	NM_002422.3:25	Endogenous	0	8.5	12	5
MMP7	NM_002423.3	NM_002423.3:311	Endogenous	0	5.5	6	5
MMP9	NM_004994.2	NM_004994.2:1530	Endogenous	0	2	2	2
MNAT1	NM_002431.2	NM_002431.2:975	Endogenous	0	101.5	103	100
MPL	NM_005373.2	NM_005373.2:895	Endogenous	0	3	1	5
MPO	NM_000250.1	NM_000250.1:545	Endogenous	0	13.5	14	13
MSH2	NM_000251.1	NM_000251.1:2105	Endogenous	0	1205	1195	1215
MSH6	NM_000179.1	NM_000179.1:3525	Endogenous	0	830.5	841	820
MTOR	NM_004958.2	NM_004958.2:5095	Endogenous	0	102	104	100
MUTYH	NM_012222.2	NM_012222.2:412	Endogenous	0	26	29	23
MYB	NM_005375.2	NM_005375.2:3145	Endogenous	0	75	63	87
MYC	NM_002467.3	NM_002467.3:1610	Endogenous	0	13	13	13
MYCN	NM_005378.4	NM_005378.4:1545	Endogenous	0	881	886	876
MYD88	NM_002468.3	NM_002468.3:2145	Endogenous	0	6	4	8
NASP	NM_172164.1	NM_172164.1:2970	Endogenous	0	218.5	221	216
NBN	NM_001024688.1	NM_001024688.1:1105	Endogenous	0	1755	1763	1747
NCOR1	NM_006311.3	NM_006311.3:1390	Endogenous	0	1188.5	1186	1191
NF1	NM_000267.2	NM_000267.2:1035	Endogenous	0	368	348	388
NF2	NM_181828.2	NM_181828.2:455	Endogenous	0	378	366	390
NFATC1	NM_172389.1	NM_172389.1:1984	Endogenous	0	35.5	29	42
NFE2L2	NM_006164.3	NM_006164.3:995	Endogenous	0	441.5	464	419
NFKB1	NM_003998.2	NM_003998.2:1675	Endogenous	0	146.5	160	133
NFKBIA	NM_020529.1	NM_020529.1:945	Endogenous	0	373	369	377
NFKBIZ	NM_001005474.1	NM_001005474.1:2030	Endogenous	0	173.5	170	177
NGF	NM_002506.2	NM_002506.2:100	Endogenous	0	6	5	7
NGFR	NM_002507.1	NM_002507.1:2705	Endogenous	0	23.5	27	20
NKD1	NM_033119.3	NM_033119.3:2325	Endogenous	0	71.5	61	82
NODAL	NM_018055.3	NM_018055.3:320	Endogenous	0	3	3	3
NOG	NM_005450.4	NM_005450.4:1543	Endogenous	0	2	2	2
NOS3	NM_000603.4	NM_000603.4:1456	Endogenous	0	3.5	2	5
NOTCH1	NM_017617.3	NM_017617.3:735	Endogenous	0	28.5	28	29
NOTCH2	NM_024408.3	NM_024408.3:2842	Endogenous	0	88.5	86	91
NOTCH3	NM_000435.2	NM_000435.2:1965	Endogenous	0	44	48	40
NPM1	NM_002520.5	NM_002520.5:10	Endogenous	0	45.5	43	48
NPM2	NM_182795.1	NM_182795.1:745	Endogenous	0	2	2	2
NR4A1	NM_173157.1	NM_173157.1:1575	Endogenous	0	56	55	57
NR4A3	NM_173198.1	NM_173198.1:2590	Endogenous	0	7.5	8	7
NRAS	NM_002524.3	NM_002524.3:877	Endogenous	0	289.5	292	287
NSD1	NM_022455.4	NM_022455.4:10655	Endogenous	0	216	219	213
NTF3	NM_002527.4	NM_002527.4:151	Endogenous	0	15.5	15	16
NTHL1	NM_002528.5	NM_002528.5:476	Endogenous	0	263	270	256
NTRK1	NM_001012331.1	NM_001012331.1:1365	Endogenous	0	4.5	5	4
NTRK2	NM_001007097.1	NM_001007097.1:1605	Endogenous	0	1	1	1
NUMBL	NM_004756.3	NM_004756.3:591	Endogenous	0	66	65	67
NUPR1	NM_001042483.1	NM_001042483.1:829	Endogenous	0	880	922	838
OSM	NM_020530.3	NM_020530.3:1662	Endogenous	0	5	6	4
PAK3	NM_002578.2	NM_002578.2:1830	Endogenous	0	3.5	3	4
PAK7	NM_177990.1	NM_177990.1:615	Endogenous	0	2	2	2
PAX3	NM_013942.3	NM_013942.3:705	Endogenous	0	7.5	10	5
PAX5	NM_016734.1	NM_016734.1:2288	Endogenous	0	12	11	13
PAX8	NM_013953.3	NM_013953.3:3465	Endogenous	0	6	9	3
PBRM1	NM_181042.3	NM_181042.3:6100	Endogenous	0	240.5	233	248
PBX1	NM_002585.2	NM_002585.2:368	Endogenous	0	1025	1036	1014
PBX3	NM_006195.5	NM_006195.5:2050	Endogenous	0	356.5	347	366
PCK1	NM_002591.2	NM_002591.2:1870	Endogenous	0	2	1	3
PCNA	NM_002592.2	NM_002592.2:280	Endogenous	0	315	318	312
PDGFA	NM_002607.5	NM_002607.5:2460	Endogenous	0	9	7	11
PDGFB	NM_033016.2	NM_033016.2:1480	Endogenous	0	1.5	1	2
PDGFC	NM_016205.1	NM_016205.1:10	Endogenous	0	3.5	5	2
PDGFD	NM_025208.4	NM_025208.4:1120	Endogenous	0	2	2	2
PDGFRA	NM_006206.3	NM_006206.3:1925	Endogenous	0	1012.5	1000	1025
PDGFRB	NM_002609.3	NM_002609.3:840	Endogenous	0	107	109	105
PGF	NM_002632.5	NM_002632.5:1047	Endogenous	0	11	7	15
PHF6	NM_032335.3	NM_032335.3:85	Endogenous	0	472.5	479	466
PIK3CA	NM_006218.2	NM_006218.2:2445	Endogenous	0	878.5	892	865
PIK3CB	NM_006219.1	NM_006219.1:2945	Endogenous	0	210.5	205	216
PIK3CD	NM_005026.3	NM_005026.3:95	Endogenous	0	5	4	6
PIK3CG	NM_002649.2	NM_002649.2:2125	Endogenous	0	3	3	3
PIK3R1	NM_181504.2	NM_181504.2:1105	Endogenous	0	132	127	137
PIK3R2	NM_005027.2	NM_005027.2:3100	Endogenous	0	340.5	339	342
PIK3R3	NM_003629.3	NM_003629.3:1800	Endogenous	0	1545	1556	1534
PIK3R5	NM_001142633.1	NM_001142633.1:3335	Endogenous	0	7.5	11	4
PIM1	NM_002648.2	NM_002648.2:1630	Endogenous	0	13	17	9
PITX2	NM_000325.5	NM_000325.5:1381	Endogenous	0	2	1	3
PKMYT1	NM_004203.3	NM_004203.3:780	Endogenous	0	219.5	208	231
PLA1A	NM_015900.2	NM_015900.2:1250	Endogenous	0	4	4	4
PLA2G10	NM_003561.1	NM_003561.1:779	Endogenous	0	4.5	6	3
PLA2G2A	NM_000300.2	NM_000300.2:715	Endogenous	0	4.5	5	4
PLA2G3	NM_015715.3	NM_015715.3:2415	Endogenous	0	18.5	16	21
PLA2G4A	NM_024420.2	NM_024420.2:1763	Endogenous	0	569	598	540
PLA2G4C	NM_003706.2	NM_003706.2:2310	Endogenous	0	5.5	3	8
PLA2G4E	NM_001206670.1	NM_001206670.1:4174	Endogenous	0	3	2	4
PLA2G4F	NM_213600.2	NM_213600.2:3140	Endogenous	0	2.5	1	4
PLA2G5	NM_000929.2	NM_000929.2:1375	Endogenous	0	3	4	2
PLAT	NM_000931.2	NM_000931.2:1334	Endogenous	0	58125	58259	57991
PLAU	NM_002658.2	NM_002658.2:793	Endogenous	0	28	28	28
PLCB1	NM_182734.1	NM_182734.1:170	Endogenous	0	7	6	8
PLCB4	NM_000933.3	NM_000933.3:215	Endogenous	0	204	196	212
PLCE1	NM_001165979.1	NM_001165979.1:392	Endogenous	0	79	81	77
PLCG2	NM_002661.2	NM_002661.2:525	Endogenous	0	4	5	3
PLD1	NM_002662.3	NM_002662.3:1265	Endogenous	0	57	49	65
PML	NM_002675.3	NM_002675.3:281	Endogenous	0	244.5	249	240
POLB	NM_002690.1	NM_002690.1:145	Endogenous	0	813	815	811
POLD1	NM_002691.2	NM_002691.2:2392	Endogenous	0	51.5	58	45
POLD4	NM_021173.2	NM_021173.2:470	Endogenous	0	1004	1004	1004
POLE2	NM_002692.2	NM_002692.2:1420	Endogenous	0	206.5	201	212
POLR2D	NM_004805.3	NM_004805.3:1476	Endogenous	0	320.5	316	325
POLR2H	NM_001278698.1	NM_001278698.1:940	Endogenous	0	1141	1145	1137
POLR2J	NM_006234.4	NM_006234.4:618	Endogenous	0	112.5	108	117
PPARG	NM_015869.3	NM_015869.3:1035	Endogenous	0	4.5	5	4
PPARGC1A	NM_013261.3	NM_013261.3:1505	Endogenous	0	24	19	29
PPP2CB	NM_001009552.1	NM_001009552.1:1075	Endogenous	0	384	402	366
PPP2R1A	NM_014225.3	NM_014225.3:1440	Endogenous	0	1557.5	1592	1523
PPP2R2B	NM_181676.2	NM_181676.2:690	Endogenous	0	4	3	5
PPP2R2C	NM_181876.2	NM_181876.2:2215	Endogenous	0	8	9	7
PPP3CA	NM_000944.4	NM_000944.4:3920	Endogenous	0	249	264	234
PPP3CB	NM_001142354.1	NM_001142354.1:1690	Endogenous	0	85.5	79	92
PPP3CC	NM_005605.3	NM_005605.3:1460	Endogenous	0	20	17	23
PPP3R1	NM_000945.3	NM_000945.3:2385	Endogenous	0	1553	1530	1576
PPP3R2	NM_147180.2	NM_147180.2:1165	Endogenous	0	3	3	3
PRDM1	NM_182907.1	NM_182907.1:310	Endogenous	0	8	7	9
PRKAA2	NM_006252.2	NM_006252.2:975	Endogenous	0	209.5	218	201
PRKACA	NM_002730.3	NM_002730.3:400	Endogenous	0	1196	1182	1210
PRKACB	NM_182948.2	NM_182948.2:805	Endogenous	0	256	263	249
PRKACG	NM_002732.2	NM_002732.2:775	Endogenous	0	6.5	7	6
PRKAR1B	NM_001164759.1	NM_001164759.1:1112	Endogenous	0	77.5	87	68
PRKAR2A	NM_004157.2	NM_004157.2:1590	Endogenous	0	481.5	491	472
PRKAR2B	NM_002736.2	NM_002736.2:1350	Endogenous	0	1272.5	1285	1260
PRKCA	NM_002737.2	NM_002737.2:5560	Endogenous	0	20.5	24	17
PRKCB	NM_212535.1	NM_212535.1:1750	Endogenous	0	132.5	128	137
PRKCG	NM_002739.3	NM_002739.3:445	Endogenous	0	8.5	9	8
PRKDC	NM_006904.6	NM_006904.6:12750	Endogenous	0	1506	1493	1519
PRKX	NM_005044.1	NM_005044.1:2590	Endogenous	0	47	43	51
PRL	NM_000948.3	NM_000948.3:835	Endogenous	0	3.5	2	5
PRLR	NM_001204318.1	NM_001204318.1:563	Endogenous	0	11	5	17
PRMT8	NM_019854.3	NM_019854.3:1900	Endogenous	0	2	3	1
PROM1	NM_006017.1	NM_006017.1:925	Endogenous	0	9065.5	9130	9001
PTCH1	NM_000264.3	NM_000264.3:5420	Endogenous	0	396.5	330	463
PTCRA	NM_138296.2	NM_138296.2:507	Endogenous	0	7.5	11	4
PTEN	NM_000314.3	NM_000314.3:1675	Endogenous	0	1367	1415	1319
PTPN11	NM_002834.3	NM_002834.3:1480	Endogenous	0	935.5	879	992
PTPN5	NM_001039970.1	NM_001039970.1:2354	Endogenous	0	3	5	1
PTPRR	NM_001207015.1	NM_001207015.1:1652	Endogenous	0	1.5	1	2
PTTG2	NM_006607.2	NM_006607.2:5	Endogenous	0	679.5	664	695
RAC1	NM_198829.1	NM_198829.1:1250	Endogenous	0	991.5	1026	957
RAC2	NM_002872.3	NM_002872.3:1069	Endogenous	0	24	24	24
RAC3	NM_005052.2	NM_005052.2:702	Endogenous	0	159.5	156	163
RAD21	NM_006265.2	NM_006265.2:1080	Endogenous	0	4281.5	4237	4326
RAD50	NM_005732.2	NM_005732.2:5397	Endogenous	0	207.5	213	202
RAD51	NM_133487.2	NM_133487.2:566	Endogenous	0	197	199	195
RAD52	NM_134424.2	NM_134424.2:297	Endogenous	0	105.5	99	112
RAF1	NM_002880.2	NM_002880.2:1990	Endogenous	0	1375.5	1425	1326
RASA4	NM_001079877.2	NM_001079877.2:5330	Endogenous	0	107.5	116	99
RASAL1	NM_004658.1	NM_004658.1:2900	Endogenous	0	4	5	3
RASGRF1	NM_153815.2	NM_153815.2:2443	Endogenous	0	5	6	4
RASGRF2	NM_006909.1	NM_006909.1:2675	Endogenous	0	1.5	2	1
RASGRP1	NM_005739.3	NM_005739.3:365	Endogenous	0	5	7	3
RASGRP2	NM_001098670.1	NM_001098670.1:1978	Endogenous	0	6	7	5
RB1	NM_000321.1	NM_000321.1:2110	Endogenous	0	767	748	786
RBX1	NM_014248.2	NM_014248.2:162	Endogenous	0	1524.5	1507	1542
RELA	NM_021975.3	NM_021975.3:1990	Endogenous	0	300	298	302
RELN	NM_005045.2	NM_005045.2:345	Endogenous	0	3.5	5	2
RET	NM_020630.4	NM_020630.4:2911	Endogenous	0	11	12	10
RFC3	NM_002915.3	NM_002915.3:740	Endogenous	0	2257.5	2262	2253
RFC4	NM_181573.2	NM_181573.2:1035	Endogenous	0	1949	2015	1883
RHOA	NM_001664.2	NM_001664.2:1230	Endogenous	0	465.5	467	464
RIN1	NM_004292.2	NM_004292.2:2572	Endogenous	0	18	14	22
RNF43	NM_017763.4	NM_017763.4:725	Endogenous	0	4	2	6
RPA3	NM_002947.3	NM_002947.3:990	Endogenous	0	2.5	3	2
RPS27A	NM_002954.5	NM_002954.5:650	Endogenous	0	22254.5	21970	22539
RPS6KA5	NM_004755.2	NM_004755.2:855	Endogenous	0	91.5	96	87
RPS6KA6	NM_014496.1	NM_014496.1:2250	Endogenous	0	4	4	4
RRAS2	NM_001102669.2	NM_001102669.2:1785	Endogenous	0	233	242	224
RUNX1	NM_001754.4	NM_001754.4:635	Endogenous	0	32.5	30	35
RUNX1T1	NM_004349.2	NM_004349.2:1085	Endogenous	0	312	302	322
RXRG	NM_006917.3	NM_006917.3:1105	Endogenous	0	4	3	5
SETBP1	NM_015559.2	NM_015559.2:704	Endogenous	0	209.5	201	218
SETD2	NM_014159.6	NM_014159.6:6160	Endogenous	0	267.5	265	270
SF3B1	NM_001005526.1	NM_001005526.1:0	Endogenous	0	986	1012	960
SFN	NM_006142.3	NM_006142.3:579	Endogenous	0	5	5	5
SFRP1	NM_003012.3	NM_003012.3:3320	Endogenous	0	941.5	961	922
SFRP2	NM_003013.2	NM_003013.2:840	Endogenous	0	3	3	3
SFRP4	NM_003014.2	NM_003014.2:1060	Endogenous	0	7	6	8
SGK2	NM_170693.1	NM_170693.1:1485	Endogenous	0	6	5	7
SHC1	NM_183001.4	NM_183001.4:3355	Endogenous	0	1913.5	1894	1933
SHC2	NM_012435.2	NM_012435.2:698	Endogenous	0	45.5	44	47
SHC3	NM_016848.5	NM_016848.5:6155	Endogenous	0	3	2	4
SHC4	NM_203349.2	NM_203349.2:1570	Endogenous	0	8.5	6	11
SIN3A	NM_015477.1	NM_015477.1:1605	Endogenous	0	236	222	250
SIRT4	NM_012240.1	NM_012240.1:915	Endogenous	0	39	47	31
SIX1	NM_005982.3	NM_005982.3:25	Endogenous	0	13	13	13
SKP1	NM_170679.2	NM_170679.2:630	Endogenous	0	5160	5128	5192
SKP2	NM_005983.2	NM_005983.2:615	Endogenous	0	2368.5	2356	2381
SMAD2	NM_001003652.1	NM_001003652.1:4500	Endogenous	0	338	329	347
SMAD3	NM_005902.3	NM_005902.3:4220	Endogenous	0	118.5	121	116
SMAD4	NM_005359.3	NM_005359.3:1370	Endogenous	0	2.5	3	2
SMAD9	NM_005905.2	NM_005905.2:1595	Endogenous	0	169.5	171	168
SMARCA4	NM_003072.3	NM_003072.3:5400	Endogenous	0	715.5	687	744
SMARCB1	NM_003073.3	NM_003073.3:1060	Endogenous	0	506	469	543
SMC1A	NM_006306.2	NM_006306.2:2320	Endogenous	0	650.5	627	674
SMC1B	NM_148674.3	NM_148674.3:3600	Endogenous	0	3.5	5	2
SMC3	NM_005445.3	NM_005445.3:3525	Endogenous	0	966	977	955
SMO	NM_005631.3	NM_005631.3:1615	Endogenous	0	348	340	356
SOCS1	NM_003745.1	NM_003745.1:1025	Endogenous	0	126.5	126	127
SOCS2	NM_003877.3	NM_003877.3:1020	Endogenous	0	145.5	144	147
SOCS3	NM_003955.3	NM_003955.3:1870	Endogenous	0	33.5	35	32
SOS1	NM_005633.2	NM_005633.2:1635	Endogenous	0	385	378	392
SOS2	NM_006939.2	NM_006939.2:3845	Endogenous	0	104.5	115	94
SOST	NM_025237.2	NM_025237.2:980	Endogenous	0	3	4	2
SOX17	NM_022454.3	NM_022454.3:1374	Endogenous	0	10.5	13	8
SOX9	NM_000346.2	NM_000346.2:2135	Endogenous	0	4.5	8	1
SP1	NM_003109.1	NM_003109.1:5970	Endogenous	0	165	155	175
SPOP	NM_001007226.1	NM_001007226.1:2726	Endogenous	0	26.5	23	30
SPP1	NM_000582.2	NM_000582.2:760	Endogenous	0	2.5	3	2
SPRY1	NM_005841.1	NM_005841.1:810	Endogenous	0	314	319	309
SPRY2	NM_005842.2	NM_005842.2:85	Endogenous	0	1523.5	1555	1492
SPRY4	NM_030964.3	NM_030964.3:1900	Endogenous	0	1245	1248	1242
SRSF2	NM_003016.3	NM_003016.3:312	Endogenous	0	1291	1290	1292
SSX1	NM_005635.2	NM_005635.2:148	Endogenous	0	5.5	3	8
STAG2	NM_001042749.1	NM_001042749.1:4040	Endogenous	0	443	448	438
STAT1	NM_007315.2	NM_007315.2:205	Endogenous	0	221.5	229	214
STAT3	NM_139276.2	NM_139276.2:4535	Endogenous	0	403	386	420
STAT4	NM_003151.2	NM_003151.2:789	Endogenous	0	8	8	8
STK11	NM_000455.4	NM_000455.4:2060	Endogenous	0	265.5	255	276
STMN1	NM_203401.1	NM_203401.1:478	Endogenous	0	3346.5	3309	3384
SUV39H2	NM_024670.3	NM_024670.3:2035	Endogenous	0	303	301	305
SYK	NM_003177.3	NM_003177.3:1685	Endogenous	0	5	5	5
TBL1XR1	NM_024665.4	NM_024665.4:915	Endogenous	0	543	533	553
TCF3	NM_003200.2	NM_003200.2:4325	Endogenous	0	317	317	317
TCF7L1	NM_031283.1	NM_031283.1:2215	Endogenous	0	135	137	133
TCL1B	NM_004918.2	NM_004918.2:319	Endogenous	0	3	5	1
TET2	NM_001127208.2	NM_001127208.2:2882	Endogenous	0	530.5	525	536
TFDP1	NM_007111.4	NM_007111.4:1826	Endogenous	0	808	817	799
TGFB1	NM_000660.3	NM_000660.3:1260	Endogenous	0	200.5	188	213
TGFB2	NM_003238.2	NM_003238.2:1125	Endogenous	0	25	24	26
TGFB3	NM_003239.2	NM_003239.2:2825	Endogenous	0	182	190	174
TGFBR2	NM_001024847.1	NM_001024847.1:1760	Endogenous	0	351.5	351	352
THBS1	NM_003246.2	NM_003246.2:3465	Endogenous	0	1079	1112	1046
THBS4	NM_003248.3	NM_003248.3:985	Endogenous	0	15.5	16	15
THEM4	NM_053055.4	NM_053055.4:764	Endogenous	0	7	7	7
TIAM1	NM_003253.2	NM_003253.2:5620	Endogenous	0	375.5	359	392
TLR2	NM_003264.3	NM_003264.3:180	Endogenous	0	3	2	4
TLR4	NM_138554.2	NM_138554.2:2570	Endogenous	0	27	31	23
TLX1	NM_005521.3	NM_005521.3:1915	Endogenous	0	6.5	7	6
TMPRSS2	NM_005656.2	NM_005656.2:1290	Endogenous	0	3	4	2
TNC	NM_002160.3	NM_002160.3:4	Endogenous	0	140.5	127	154
TNF	NM_000594.2	NM_000594.2:1010	Endogenous	0	4.5	6	3
TNFAIP3	NM_006290.2	NM_006290.2:260	Endogenous	0	418.5	423	414
TNFRSF10A	NM_003844.2	NM_003844.2:950	Endogenous	0	8	7	9
TNFRSF10B	NM_003842.3	NM_003842.3:565	Endogenous	0	29	30	28
TNFRSF10C	NM_003841.2	NM_003841.2:5	Endogenous	0	5.5	5	6
TNFRSF10D	NM_003840.3	NM_003840.3:2380	Endogenous	0	110.5	98	123
TNFSF10	NM_003810.2	NM_003810.2:115	Endogenous	0	4293	4284	4302
TNN	NM_022093.1	NM_022093.1:3580	Endogenous	0	3	3	3
TNR	NM_003285.2	NM_003285.2:3154	Endogenous	0	2.5	3	2
TP53	NM_000546.2	NM_000546.2:1330	Endogenous	0	5	9	1
TPO	NM_175722.1	NM_175722.1:2400	Endogenous	0	1	1	1
TRAF7	NM_032271.2	NM_032271.2:1105	Endogenous	0	887.5	875	900
TSC1	NM_000368.3	NM_000368.3:100	Endogenous	0	251.5	241	262
TSHR	NM_001018036.2	NM_001018036.2:735	Endogenous	0	5	4	6
TSLP	NM_033035.4	NM_033035.4:899	Endogenous	0	37.5	30	45
TSPAN7	NM_004615.3	NM_004615.3:725	Endogenous	0	6	4	8
TTK	NM_003318.3	NM_003318.3:1200	Endogenous	0	1158	1117	1199
U2AF1	NM_001025203.1	NM_001025203.1:400	Endogenous	0	2356	2313	2399
UBB	NM_018955.2	NM_018955.2:15	Endogenous	0	15368.5	15396	15341
UBE2T	NM_014176.3	NM_014176.3:595	Endogenous	0	2073.5	1988	2159
UTY	NM_007125.3	NM_007125.3:450	Endogenous	0	2	3	1
VEGFA	NM_001025366.1	NM_001025366.1:1325	Endogenous	0	207.5	207	208
VEGFC	NM_005429.2	NM_005429.2:565	Endogenous	0	10.5	9	12
VHL	NM_000551.2	NM_000551.2:1280	Endogenous	0	400.5	398	403
WEE1	NM_003390.3	NM_003390.3:1225	Endogenous	0	1293	1318	1268
WHSC1	NM_007331.1	NM_007331.1:1260	Endogenous	0	1699.5	1720	1679
WHSC1L1	NM_017778.2	NM_017778.2:485	Endogenous	0	649.5	639	660
WIF1	NM_007191.2	NM_007191.2:765	Endogenous	0	12.5	12	13
WNT10A	NM_025216.2	NM_025216.2:2255	Endogenous	0	4.5	4	5
WNT10B	NM_003394.2	NM_003394.2:2070	Endogenous	0	17.5	21	14
WNT11	NM_004626.2	NM_004626.2:960	Endogenous	0	345.5	329	362
WNT16	NM_057168.1	NM_057168.1:1621	Endogenous	0	1.5	1	2
WNT2	NM_003391.2	NM_003391.2:2014	Endogenous	0	7.5	5	10
WNT2B	NM_024494.1	NM_024494.1:1530	Endogenous	0	13	14	12
WNT3	NM_030753.3	NM_030753.3:1335	Endogenous	0	34.5	28	41
WNT4	NM_030761.3	NM_030761.3:625	Endogenous	0	2.5	3	2
WNT5A	NM_003392.3	NM_003392.3:475	Endogenous	0	307.5	294	321
WNT5B	NM_032642.2	NM_032642.2:1745	Endogenous	0	85	92	78
WNT6	NM_006522.3	NM_006522.3:1200	Endogenous	0	25.5	27	24
WNT7A	NM_004625.3	NM_004625.3:325	Endogenous	0	9.5	12	7
WNT7B	NM_058238.1	NM_058238.1:1535	Endogenous	0	4	5	3
WT1	NM_000378.3	NM_000378.3:2160	Endogenous	0	2.5	3	2
XPA	NM_000380.3	NM_000380.3:265	Endogenous	0	168.5	168	169
XRCC4	NM_003401.3	NM_003401.3:772	Endogenous	0	316.5	324	309
ZAK	NM_016653.2	NM_016653.2:995	Endogenous	0	95	84	106
ZBTB16	NM_006006.4	NM_006006.4:1585	Endogenous	0	1.5	1	2
ZBTB32	NM_014383.1	NM_014383.1:1620	Endogenous	0	4	5	3
ZIC2	NM_007129.2	NM_007129.2:1849	Endogenous	0	86	88	84
ACAD9	NM_014049.4	NM_014049.4:1935	Housekeeping	0	320	315	325
AGK	NM_018238.3	NM_018238.3:816	Housekeeping	0	412.5	435	390
AMMECR1L	NM_001199140.1	NM_001199140.1:3564	Housekeeping	0	96.5	93	100
C10orf76	NM_024541.2	NM_024541.2:3750	Housekeeping	0	126	126	126
CC2D1B	NM_032449.2	NM_032449.2:4182	Housekeeping	0	11.5	8	15
CNOT10	NM_001256741.1	NM_001256741.1:1962	Housekeeping	0	396.5	399	394
CNOT4	NM_001190848.1	NM_001190848.1:795	Housekeeping	0	197	206	188
COG7	NM_153603.3	NM_153603.3:1492	Housekeeping	0	285.5	298	273
DDX50	NM_024045.1	NM_024045.1:1185	Housekeeping	0	497.5	501	494
DHX16	NM_001164239.1	NM_001164239.1:2490	Housekeeping	0	114.5	116	113
DNAJC14	NM_032364.5	NM_032364.5:1166	Housekeeping	0	121	123	119
EDC3	NM_001142443.1	NM_001142443.1:925	Housekeeping	0	308.5	320	297
EIF2B4	NM_172195.3	NM_172195.3:1390	Housekeeping	0	546.5	535	558
ERCC3	NM_000122.1	NM_000122.1:1950	Housekeeping	0	99.5	94	105
FCF1	NM_015962.4	NM_015962.4:1022	Housekeeping	0	842	829	855
FTSJ2	NM_013393.1	NM_013393.1:1435	Housekeeping	0	537	562	512
GPATCH3	NM_022078.2	NM_022078.2:1685	Housekeeping	0	20.5	18	23
HDAC3	NM_003883.2	NM_003883.2:1455	Housekeeping	0	265	263	267
MRPS5	NM_031902.3	NM_031902.3:390	Housekeeping	0	422	426	418
MTMR14	NM_022485.3	NM_022485.3:720	Housekeeping	0	240	238	242
NOL7	NM_016167.3	NM_016167.3:335	Housekeeping	0	1116.5	1133	1100
NUBP1	NM_001278506.1	NM_001278506.1:304	Housekeeping	0	114.5	123	106
PIAS1	NM_016166.1	NM_016166.1:1870	Housekeeping	0	200.5	201	200
PIK3R4	NM_014602.1	NM_014602.1:3620	Housekeeping	0	152.5	139	166
PRPF38A	NM_032864.3	NM_032864.3:335	Housekeeping	0	581.5	584	579
RBM45	NM_152945.2	NM_152945.2:1080	Housekeeping	0	71	72	70
SAP130	NM_024545.3	NM_024545.3:3090	Housekeeping	0	389.5	380	399
SF3A3	NM_006802.2	NM_006802.2:2060	Housekeeping	0	1153	1147	1159
SLC4A1AP	NM_018158.2	NM_018158.2:980	Housekeeping	0	274.5	293	256
TLK2	NM_006852.2	NM_006852.2:2335	Housekeeping	0	455	474	436
TMUB2	NM_024107.2	NM_024107.2:1485	Housekeeping	0	221.5	218	225
TRIM39	NM_021253.3	NM_021253.3:3140	Housekeeping	0	96	100	92
TTC31	NR_027749.1	NR_027749.1:2720	Housekeeping	0	138	130	146
USP39	NM_001256725.1	NM_001256725.1:806	Housekeeping	0	615.5	638	593
VPS33B	NM_018668.3	NM_018668.3:2140	Housekeeping	0	60	66	54
ZC3H14	NM_001160103.1	NM_001160103.1:2690	Housekeeping	0	451.5	475	428
ZKSCAN5	NM_014569.3	NM_014569.3:3688	Housekeeping	0	125	131	119
ZNF143	NM_003442.5	NM_003442.5:925	Housekeeping	0	159	157	161
ZNF346	NM_012279.2	NM_012279.2:2260	Housekeeping	0	46.5	44	49
ZNF384	NM_133476.3	NM_133476.3:300	Housekeeping	0	290	290	290
NEG_A	ERCC_00096.1	ERCC_00096.1:230	Negative	0	5.5	6	5
NEG_B	ERCC_00041.1	ERCC_00041.1:440	Negative	0	3.5	3	4
NEG_C	ERCC_00019.1	ERCC_00019.1:140	Negative	0	8	8	8
NEG_D	ERCC_00076.1	ERCC_00076.1:355	Negative	0	1.5	1	2
NEG_E	ERCC_00098.1	ERCC_00098.1:785	Negative	0	7.5	7	8
NEG_F	ERCC_00126.1	ERCC_00126.1:220	Negative	0	6	3	9
NEG_G	ERCC_00144.1	ERCC_00144.1:15	Negative	0	1.5	1	2
NEG_H	ERCC_00154.1	ERCC_00154.1:115	Negative	0	5.5	10	1
POS_A	ERCC_00117.1	ERCC_00117.1:385	Positive	0	36600.5	36750	36451
POS_B	ERCC_00112.1	ERCC_00112.1:695	Positive	0	9453.5	9478	9429
POS_C	ERCC_00002.1	ERCC_00002.1:850	Positive	0	2564.5	2553	2576
POS_D	ERCC_00092.1	ERCC_00092.1:540	Positive	0	539.5	560	519
POS_E	ERCC_00035.1	ERCC_00035.1:485	Positive	0	109	115	103
POS_F	ERCC_00034.1	ERCC_00034.1:195	Positive	0	40	44	36

## Sheet: set4_QC(raw_data)
File Name	Description	Gender	Sample Name	Cartridge Id	Lane Number	Import Date	Assay Type	Gene RLF	QC Flag	Imaging QC Flag	Binding Density QC Flag	Positive Control QC Flag	0.5fM Detection QC Flag	Fragmentation QC Flag	Invariant QC Flag	File Version	Scanner ID	Stage Position	Binding Density	FOV Count	FOV Counted	Owner	Comments	Scanned Date	Imaging QC	Binding Density QC	Positive Control QC	0.5fM Detection QC	Fragmentation QC	Invariant QC
set4_PCDNA_11.RCC		Unknown	PCDNA	Yonsei-Lee	11	3/30/16	GX	NS_CANCERPATH_C2535	NO	NO	NO	NO	NO	NOT_APPLICABLE	NOT_APPLICABLE	1.7	1209C0058	4	0.54	280	280			9/15/08	1	0.54	1	11.59
set4_pcDNAHOTAIR 1_12.RCC		Unknown	pcDNAHOTAIR 1	Yonsei-Lee	12	3/30/16	GX	NS_CANCERPATH_C2535	NO	NO	NO	NO	NO	NOT_APPLICABLE	NOT_APPLICABLE	1.7	1209C0058	4	0.55	280	277			9/15/08	0.99	0.55	1	11.15

## Sheet: set4_normalization_data
Gene Name	Accession #	Probe Name	Class Name	Positive Flag	Avg Count	set4_PCDNA_11.RCC	set4_pcDNAHOTAIR 1_12.RCC
ABL1	NM_005157.3	NM_005157.3:3200	Endogenous	0	615.19	613.86	616.51
ACVR1B	NM_004302.3	NM_004302.3:1700	Endogenous	0	113.13	112.34	113.91
ACVR1C	NM_145259.2	NM_145259.2:5168	Endogenous	0	4.5	3.01	6
ACVR2A	NM_001616.3	NM_001616.3:1245	Endogenous	0	106.13	111.34	100.92
AKT1	NM_005163.2	NM_005163.2:1772	Endogenous	0	1967.18	1950.92	1983.44
AKT2	NM_001626.2	NM_001626.2:1450	Endogenous	0	428.49	430.31	426.66
AKT3	NM_181690.1	NM_181690.1:755	Endogenous	0	1.5	2.01	1
ALK	NM_004304.3	NM_004304.3:3495	Endogenous	0	9.01	11.03	6.99
ALKBH2	NM_001001655.2	NM_001001655.2:907	Endogenous	0	41.04	38.12	43.97
ALKBH3	NM_139178.3	NM_139178.3:690	Endogenous	0	249.3	258.79	239.81
AMER1	NM_152424.3	NM_152424.3:5755	Endogenous	0	116.62	111.34	121.9
AMH	NM_000479.3	NM_000479.3:1626	Endogenous	0	4.51	6.02	3
ANGPT1	NM_001146.3	NM_001146.3:2080	Endogenous	0	51.07	58.18	43.97
APC	NM_000038.3	NM_000038.3:6850	Endogenous	0	239.27	237.72	240.81
APH1B	NM_001145646.1	NM_001145646.1:2930	Endogenous	0	35.56	45.14	25.98
AR	NM_001011645.1	NM_001011645.1:810	Endogenous	0	5	2.01	7.99
ARID1A	NM_006015.4	NM_006015.4:5495	Endogenous	0	343.86	329	358.72
ARID1B	NM_020732.3	NM_020732.3:6335	Endogenous	0	460.95	425.29	496.61
ARID2	NM_152641.2	NM_152641.2:3355	Endogenous	0	656.72	645.96	667.47
ARNT2	NM_014862.3	NM_014862.3:5260	Endogenous	0	6	5.02	6.99
ASXL1	NM_001164603.1	NM_001164603.1:472	Endogenous	0	655.77	673.04	638.5
ATM	NM_138292.3	NM_138292.3:6688	Endogenous	0	32.53	29.09	35.97
ATR	NM_001184.2	NM_001184.2:565	Endogenous	0	961.03	936.85	985.22
ATRX	NM_000489.3	NM_000489.3:139	Endogenous	0	688.73	666.02	711.44
AXIN1	NM_181050.1	NM_181050.1:135	Endogenous	0	115.16	130.4	99.92
AXIN2	NM_004655.3	NM_004655.3:1035	Endogenous	0	100.13	109.33	90.93
B2M	NM_004048.2	NM_004048.2:25	Endogenous	0	3191.23	3263.91	3118.54
BAD	NM_004322.3	NM_004322.3:652	Endogenous	0	329.87	330	329.74
BAIAP3	NM_003933.4	NM_003933.4:1950	Endogenous	0	10.51	11.03	9.99
BAMBI	NM_012342.2	NM_012342.2:832	Endogenous	0	18.02	17.05	18.99
BAP1	NM_004656.2	NM_004656.2:240	Endogenous	0	562.64	565.72	559.56
BAX	NM_138761.3	NM_138761.3:342	Endogenous	0	374.99	411.25	338.73
BCL2	NM_000657.2	NM_000657.2:5	Endogenous	0	163.21	177.54	148.88
BCL2A1	NM_004049.2	NM_004049.2:80	Endogenous	0	4	3.01	5
BCL2L1	NM_138578.1	NM_138578.1:1560	Endogenous	0	319.31	293.89	344.73
BCOR	NM_001123383.1	NM_001123383.1:1630	Endogenous	0	194.22	195.59	192.85
BDNF	NM_170732.4	NM_170732.4:730	Endogenous	0	138.16	142.43	133.89
BID	NM_197966.1	NM_197966.1:2095	Endogenous	0	235.75	228.69	242.81
BIRC3	NM_182962.1	NM_182962.1:3	Endogenous	0	1.5	2.01	1
BIRC7	NM_022161.2	NM_022161.2:1168	Endogenous	0	9.51	7.02	11.99
BMP2	NM_001200.2	NM_001200.2:1515	Endogenous	0	1.5	1	2
BMP4	NM_001202.2	NM_001202.2:490	Endogenous	0	2597.38	2575.82	2618.94
BMP5	NM_021073.2	NM_021073.2:1570	Endogenous	0	1175.36	1196.63	1154.09
BMP6	NM_001718.2	NM_001718.2:1045	Endogenous	0	6	3.01	8.99
BMP7	NM_001719.1	NM_001719.1:525	Endogenous	0	62.57	62.19	62.95
BMP8A	NM_181809.3	NM_181809.3:5015	Endogenous	0	3.01	5.02	1
BMPR1B	NM_001203.1	NM_001203.1:430	Endogenous	0	240.78	247.75	233.82
BNIP3	NM_004052.2	NM_004052.2:325	Endogenous	0	350.43	367.11	333.74
BRAF	NM_004333.3	NM_004333.3:565	Endogenous	0	466.01	456.39	475.63
BRCA1	NM_007305.2	NM_007305.2:1275	Endogenous	0	246.28	248.76	243.81
BRCA2	NM_000059.3	NM_000059.3:115	Endogenous	0	636.7	627.91	645.49
BRIP1	NM_032043.1	NM_032043.1:1130	Endogenous	0	424.5	437.33	411.68
C19orf40	NM_152266.3	NM_152266.3:376	Endogenous	0	64.08	66.2	61.95
CACNA1C	NM_199460.2	NM_199460.2:4785	Endogenous	0	33.04	33.1	32.97
CACNA1D	NM_000720.2	NM_000720.2:5195	Endogenous	0	40.05	44.13	35.97
CACNA1E	NM_000721.2	NM_000721.2:9325	Endogenous	0	3.5	3.01	4
CACNA1G	NM_198397.1	NM_198397.1:1380	Endogenous	0	23.52	21.06	25.98
CACNA1H	NM_021098.2	NM_021098.2:3329	Endogenous	0	137.64	131.4	143.89
CACNA2D1	NM_000722.2	NM_000722.2:335	Endogenous	0	8.01	8.02	7.99
CACNA2D2	NM_001005505.1	NM_001005505.1:2045	Endogenous	0	2.5	3.01	2
CACNA2D3	NM_018398.2	NM_018398.2:205	Endogenous	0	30.03	26.08	33.97
CACNA2D4	NM_001005737.1	NM_001005737.1:990	Endogenous	0	2	2.01	2
CACNB2	NM_000724.3	NM_000724.3:2610	Endogenous	0	365.4	361.1	369.71
CACNB3	NM_000725.2	NM_000725.2:1115	Endogenous	0	72.05	57.17	86.93
CACNB4	NM_001005747.2	NM_001005747.2:1483	Endogenous	0	13.02	14.04	11.99
CACNG1	NM_000727.2	NM_000727.2:464	Endogenous	0	3.01	5.02	1
CACNG4	NM_014405.2	NM_014405.2:1030	Endogenous	0	11	7.02	14.99
CACNG6	NM_145814.1	NM_145814.1:1745	Endogenous	0	12.01	9.03	14.99
CALML3	NM_005185.2	NM_005185.2:685	Endogenous	0	4	3.01	5
CALML5	NM_017422.4	NM_017422.4:136	Endogenous	0	8.01	9.03	6.99
CALML6	NM_138705.2	NM_138705.2:682	Endogenous	0	1	1	1
CAMK2B	NM_001220.3	NM_001220.3:365	Endogenous	0	7.51	8.02	6.99
CAPN2	NM_001748.4	NM_001748.4:2085	Endogenous	0	338.92	360.09	317.75
CARD11	NM_032415.2	NM_032415.2:1075	Endogenous	0	3	3.01	3
CASP10	NM_032977.3	NM_032977.3:20	Endogenous	0	6.01	7.02	5
CASP12	NM_001191016.1	NM_001191016.1:595	Endogenous	0	2	2.01	2
CASP3	NM_032991.2	NM_032991.2:685	Endogenous	0	391.95	399.21	384.7
CASP7	NM_001227.3	NM_001227.3:915	Endogenous	0	179.22	187.57	170.87
CASP8	NM_001228.4	NM_001228.4:301	Endogenous	0	155.71	172.52	138.89
CASP9	NM_001229.2	NM_001229.2:1805	Endogenous	0	26.52	23.07	29.98
CBL	NM_005188.2	NM_005188.2:7485	Endogenous	0	97.12	101.31	92.93
CBLC	NM_012116.3	NM_012116.3:652	Endogenous	0	2.5	1	4
CCNA1	NM_003914.3	NM_003914.3:1605	Endogenous	0	5.01	6.02	4
CCNA2	NM_001237.2	NM_001237.2:1210	Endogenous	0	1239.97	1281.89	1198.06
CCNB1	NM_031966.2	NM_031966.2:715	Endogenous	0	2785.75	2848.65	2722.86
CCNB3	NM_033671.1	NM_033671.1:35	Endogenous	0	2	1	3
CCND1	NM_053056.2	NM_053056.2:690	Endogenous	0	2261.03	2253.84	2268.21
CCND2	NM_001759.2	NM_001759.2:5825	Endogenous	0	8868.05	9170.85	8565.26
CCND3	NM_001760.2	NM_001760.2:1215	Endogenous	0	526.08	521.58	530.58
CCNE1	NM_001238.1	NM_001238.1:1635	Endogenous	0	3713.33	3794.52	3632.14
CCNE2	NM_057735.1	NM_057735.1:50	Endogenous	0	389.93	383.16	396.69
CCNO	NM_021147.3	NM_021147.3:45	Endogenous	0	4	4.01	4
CCR7	NM_001838.2	NM_001838.2:1610	Endogenous	0	2	1	3
CD14	NM_000591.2	NM_000591.2:885	Endogenous	0	1.5	1	2
CD19	NM_001770.4	NM_001770.4:1770	Endogenous	0	11.51	10.03	12.99
CD40	NM_001250.4	NM_001250.4:1265	Endogenous	0	94.09	87.27	100.92
CDC14A	NM_033313.2	NM_033313.2:1400	Endogenous	0	94.09	88.27	99.92
CDC14B	NM_003671.3	NM_003671.3:4940	Endogenous	0	82.61	91.28	73.94
CDC25A	NM_001789.2	NM_001789.2:690	Endogenous	0	517.56	505.54	529.58
CDC25B	NM_021873.2	NM_021873.2:3045	Endogenous	0	651.26	666.02	636.5
CDC25C	NM_001790.2	NM_001790.2:1055	Endogenous	0	89.11	96.29	81.94
CDC6	NM_001254.3	NM_001254.3:1300	Endogenous	0	875.93	847.57	904.29
CDC7	NM_003503.2	NM_003503.2:805	Endogenous	0	616.69	613.86	619.51
CDH1	NM_004360.2	NM_004360.2:1230	Endogenous	0	4.01	5.02	3
CDK2	NM_001798.2	NM_001798.2:220	Endogenous	0	291.82	285.87	297.77
CDK4	NM_000075.2	NM_000075.2:1055	Endogenous	0	1772.03	1791.44	1752.62
CDK6	NM_001259.5	NM_001259.5:15	Endogenous	0	3.5	4.01	3
CDKN1A	NM_000389.2	NM_000389.2:1975	Endogenous	0	11.51	9.03	13.99
CDKN1B	NM_004064.2	NM_004064.2:365	Endogenous	0	276.26	250.76	301.76
CDKN1C	NM_000076.2	NM_000076.2:1605	Endogenous	0	63.57	65.2	61.95
CDKN2A	NM_000077.3	NM_000077.3:975	Endogenous	0	204.23	205.62	202.84
CDKN2B	NM_004936.3	NM_004936.3:1175	Endogenous	0	23.03	27.08	18.99
CDKN2C	NM_001262.2	NM_001262.2:1295	Endogenous	0	939.01	916.78	961.24
CDKN2D	NM_001800.3	NM_001800.3:870	Endogenous	0	39.55	43.13	35.97
CEBPA	NM_004364.2	NM_004364.2:1320	Endogenous	0	41.06	46.14	35.97
CEBPE	NM_001805.2	NM_001805.2:1096	Endogenous	0	4	2.01	6
CHAD	NM_001267.2	NM_001267.2:810	Endogenous	0	3	3.01	3
CHEK1	NM_001114121.1	NM_001114121.1:2225	Endogenous	0	1090.77	1112.38	1069.16
CHEK2	NM_007194.3	NM_007194.3:140	Endogenous	0	149.66	146.44	152.88
CHUK	NM_001278.3	NM_001278.3:860	Endogenous	0	476.56	490.49	462.64
CIC	NM_015125.3	NM_015125.3:1290	Endogenous	0	111.1	96.29	125.9
CLCF1	NM_013246.2	NM_013246.2:1296	Endogenous	0	81.09	82.25	79.94
CNTFR	NM_147164.1	NM_147164.1:784	Endogenous	0	678.67	630.92	726.43
COL11A1	NM_001854.3	NM_001854.3:674	Endogenous	0	1.5	1	2
COL11A2	NM_001163771.1	NM_001163771.1:760	Endogenous	0	6	4.01	7.99
COL1A1	NM_000088.3	NM_000088.3:5210	Endogenous	0	19.52	16.05	22.98
COL1A2	NM_000089.3	NM_000089.3:2635	Endogenous	0	1.5	2.01	1
COL24A1	NM_152890.5	NM_152890.5:4752	Endogenous	0	18.52	18.05	18.99
COL27A1	NM_032888.2	NM_032888.2:5120	Endogenous	0	123.63	119.36	127.9
COL2A1	NM_001844.4	NM_001844.4:4745	Endogenous	0	41.04	37.11	44.96
COL3A1	NM_000090.3	NM_000090.3:180	Endogenous	0	16374.9	16107.9	16641.9
COL4A3	NM_000091.3	NM_000091.3:5630	Endogenous	0	4.51	6.02	3
COL4A4	NM_000092.4	NM_000092.4:8255	Endogenous	0	19.02	17.05	20.98
COL4A5	NM_033381.1	NM_033381.1:5360	Endogenous	0	298.83	294.9	302.76
COL4A6	NM_001847.2	NM_001847.2:1070	Endogenous	0	78.08	74.23	81.94
COL5A1	NM_000093.3	NM_000093.3:6345	Endogenous	0	575.19	595.81	554.56
COL5A2	NM_000393.3	NM_000393.3:4075	Endogenous	0	144.17	148.45	139.89
COL6A6	NM_001102608.1	NM_001102608.1:5926	Endogenous	0	2	1	3
COMP	NM_000095.2	NM_000095.2:1744	Endogenous	0	3	2.01	4
CREB3L1	NM_052854.1	NM_052854.1:195	Endogenous	0	314.35	312.95	315.75
CREB3L3	NM_001271995.1	NM_001271995.1:1050	Endogenous	0	2.51	4.01	1
CREB3L4	NM_130898.2	NM_130898.2:1505	Endogenous	0	25.52	22.07	28.98
CREB5	NM_182898.2	NM_182898.2:1885	Endogenous	0	58.55	51.16	65.95
CREBBP	NM_004380.2	NM_004380.2:8855	Endogenous	0	26.03	28.09	23.98
CRLF2	NM_001012288.1	NM_001012288.1:605	Endogenous	0	3	2.01	4
CSF1R	NM_005211.2	NM_005211.2:3775	Endogenous	0	2.51	4.01	1
CSF2	NM_000758.2	NM_000758.2:475	Endogenous	0	2	2.01	2
CSF3	NM_000759.3	NM_000759.3:851	Endogenous	0	2.5	3.01	2
CSF3R	NM_156038.2	NM_156038.2:90	Endogenous	0	6.51	7.02	6
CTNNB1	NM_001904.3	NM_001904.3:2265	Endogenous	0	3968.07	4021.21	3914.92
CUL1	NM_003592.2	NM_003592.2:1487	Endogenous	0	1477.7	1496.55	1458.85
CXXC4	NM_025212.1	NM_025212.1:293	Endogenous	0	12.51	12.04	12.99
CYLD	NM_015247.1	NM_015247.1:2890	Endogenous	0	314.39	334.01	294.77
DAXX	NM_001350.3	NM_001350.3:1875	Endogenous	0	580.67	588.79	572.55
DDB2	NM_000107.1	NM_000107.1:840	Endogenous	0	35.54	36.11	34.97
DDIT3	NM_004083.4	NM_004083.4:40	Endogenous	0	512.16	553.68	470.63
DDIT4	NM_019058.2	NM_019058.2:85	Endogenous	0	74.58	72.22	76.94
DKK1	NM_012242.2	NM_012242.2:75	Endogenous	0	2	1	3
DKK2	NM_014421.2	NM_014421.2:1135	Endogenous	0	76.07	68.21	83.93
DKK4	NM_014420.2	NM_014420.2:640	Endogenous	0	4245.54	4382.31	4108.77
DLL1	NM_005618.3	NM_005618.3:2580	Endogenous	0	66.57	62.19	70.94
DLL3	NM_203486.2	NM_203486.2:1842	Endogenous	0	11.01	12.04	9.99
DLL4	NM_019074.2	NM_019074.2:893	Endogenous	0	6.5	4.01	8.99
DNMT1	NM_001379.2	NM_001379.2:1495	Endogenous	0	1575.32	1597.85	1552.78
DNMT3A	NM_022552.3	NM_022552.3:3835	Endogenous	0	342.88	338.03	347.73
DTX1	NM_004416.2	NM_004416.2:2855	Endogenous	0	8.51	9.03	7.99
DTX3	NM_178502.2	NM_178502.2:1620	Endogenous	0	106.65	124.38	88.93
DTX4	NM_015177.1	NM_015177.1:4820	Endogenous	0	32.53	30.09	34.97
DUSP10	NM_144728.2	NM_144728.2:1176	Endogenous	0	9.01	9.03	8.99
DUSP2	NM_004418.3	NM_004418.3:1235	Endogenous	0	32.04	36.11	27.98
DUSP4	NM_057158.2	NM_057158.2:3115	Endogenous	0	116.62	112.34	120.9
DUSP5	NM_004419.3	NM_004419.3:675	Endogenous	0	110.63	112.34	108.91
DUSP6	NM_001946.2	NM_001946.2:1535	Endogenous	0	7807.53	7938.11	7676.96
DUSP8	NM_004420.2	NM_004420.2:2165	Endogenous	0	42.07	53.16	30.98
E2F1	NM_005225.1	NM_005225.1:935	Endogenous	0	853.48	863.62	843.34
E2F5	NM_001951.3	NM_001951.3:444	Endogenous	0	542.1	534.62	549.57
EFNA1	NM_004428.2	NM_004428.2:650	Endogenous	0	40.04	39.12	40.97
EFNA2	NM_001405.3	NM_001405.3:1538	Endogenous	0	4.01	5.02	3
EFNA3	NM_004952.4	NM_004952.4:1672	Endogenous	0	88.08	79.24	96.92
EFNA5	NM_001962.2	NM_001962.2:5035	Endogenous	0	73.59	76.23	70.94
EGF	NM_001963.3	NM_001963.3:3930	Endogenous	0	7	5.02	8.99
EGFR	NM_201282.1	NM_201282.1:360	Endogenous	0	62.05	53.16	70.94
EIF4EBP1	NM_004095.3	NM_004095.3:363	Endogenous	0	353.38	343.04	363.71
ENDOG	NM_004435.2	NM_004435.2:694	Endogenous	0	172.69	169.51	175.86
EP300	NM_001429.2	NM_001429.2:715	Endogenous	0	304.8	284.87	324.74
EPHA2	NM_004431.2	NM_004431.2:1525	Endogenous	0	1	1	1
EPO	NM_000799.2	NM_000799.2:1055	Endogenous	0	5.01	5.02	5
EPOR	NM_000121.2	NM_000121.2:1295	Endogenous	0	25.52	20.06	30.98
ERBB2	NM_004448.2	NM_004448.2:2380	Endogenous	0	46.04	42.13	49.96
ERCC2	NM_000400.2	NM_000400.2:240	Endogenous	0	178.7	179.55	177.86
ERCC6	NM_000124.2	NM_000124.2:3235	Endogenous	0	170.19	169.51	170.87
ETS2	NM_005239.4	NM_005239.4:1175	Endogenous	0	547.16	571.74	522.59
ETV1	NM_004956.4	NM_004956.4:1719	Endogenous	0	2052.69	1991.05	2114.34
ETV4	NM_001079675.1	NM_001079675.1:1535	Endogenous	0	150.17	148.45	151.88
ETV7	NM_016135.2	NM_016135.2:794	Endogenous	0	4.5	3.01	6
EYA1	NM_172059.2	NM_172059.2:1090	Endogenous	0	31.54	34.1	28.98
EZH2	NM_004456.3	NM_004456.3:190	Endogenous	0	935.05	935.84	934.26
FANCA	NM_000135.2	NM_000135.2:265	Endogenous	0	257.32	275.84	238.81
FANCB	NM_152633.2	NM_152633.2:2470	Endogenous	0	128.63	118.36	138.89
FANCC	NM_000136.2	NM_000136.2:310	Endogenous	0	482.55	485.47	479.62
FANCE	NM_021922.2	NM_021922.2:1275	Endogenous	0	103.61	102.31	104.92
FANCF	NM_022725.2	NM_022725.2:845	Endogenous	0	29.54	33.1	25.98
FANCG	NM_004629.1	NM_004629.1:1900	Endogenous	0	219.25	222.68	215.83
FANCL	NM_001114636.1	NM_001114636.1:446	Endogenous	0	216.71	198.6	234.82
FAS	NM_152876.1	NM_152876.1:1740	Endogenous	0	307.37	320.97	293.77
FASLG	NM_000639.1	NM_000639.1:625	Endogenous	0	7.51	10.03	5
FBXW7	NM_018315.4	NM_018315.4:1480	Endogenous	0	161.68	160.49	162.87
FEN1	NM_004111.4	NM_004111.4:425	Endogenous	0	1334.06	1365.15	1302.97
FGF1	NM_033137.1	NM_033137.1:315	Endogenous	0	11.51	8.02	14.99
FGF10	NM_004465.1	NM_004465.1:85	Endogenous	0	23.54	28.09	18.99
FGF11	NM_004112.2	NM_004112.2:1670	Endogenous	0	3.5	4.01	3
FGF12	NM_004113.4	NM_004113.4:685	Endogenous	0	3.01	5.02	1
FGF13	NM_033642.1	NM_033642.1:620	Endogenous	0	3.51	5.02	2
FGF14	NM_004115.3	NM_004115.3:725	Endogenous	0	706.83	724.2	689.46
FGF16	NM_003868.1	NM_003868.1:504	Endogenous	0	4	3.01	5
FGF17	NM_003867.2	NM_003867.2:279	Endogenous	0	5.51	6.02	5
FGF18	NM_003862.1	NM_003862.1:850	Endogenous	0	4.51	6.02	3
FGF19	NM_005117.2	NM_005117.2:786	Endogenous	0	14.02	17.05	10.99
FGF2	NM_002006.4	NM_002006.4:620	Endogenous	0	1122.35	1167.55	1077.15
FGF20	NM_019851.1	NM_019851.1:390	Endogenous	0	3.51	6.02	1
FGF21	NM_019113.2	NM_019113.2:125	Endogenous	0	5.51	6.02	5
FGF22	NM_020637.1	NM_020637.1:206	Endogenous	0	10.01	7.02	12.99
FGF23	NM_020638.2	NM_020638.2:1390	Endogenous	0	5.01	5.02	5
FGF3	NM_005247.2	NM_005247.2:692	Endogenous	0	13.52	14.04	12.99
FGF4	NM_002007.2	NM_002007.2:688	Endogenous	0	2	2.01	2
FGF5	NM_004464.3	NM_004464.3:4785	Endogenous	0	1	1	1
FGF6	NM_020996.1	NM_020996.1:420	Endogenous	0	2.5	1	4
FGF7	NM_002009.3	NM_002009.3:190	Endogenous	0	35.55	39.12	31.97
FGF8	NM_033163.3	NM_033163.3:544	Endogenous	0	2.5	3.01	2
FGF9	NM_002010.2	NM_002010.2:1565	Endogenous	0	4.51	5.02	4
FGFR1	NM_015850.2	NM_015850.2:1335	Endogenous	0	816.4	805.45	827.35
FGFR2	NM_000141.4	NM_000141.4:647	Endogenous	0	452.51	453.38	451.64
FGFR3	NM_022965.2	NM_022965.2:3170	Endogenous	0	23.02	22.07	23.98
FGFR4	NM_002011.3	NM_002011.3:1585	Endogenous	0	15.02	14.04	15.99
FIGF	NM_004469.2	NM_004469.2:580	Endogenous	0	12.01	11.03	12.99
FLNA	NM_001456.3	NM_001456.3:7335	Endogenous	0	3186.43	3107.44	3265.43
FLNC	NM_001127487.1	NM_001127487.1:7144	Endogenous	0	1067.49	958.91	1176.07
FLT1	NM_002019.4	NM_002019.4:530	Endogenous	0	15.02	18.05	11.99
FLT3	NM_004119.1	NM_004119.1:580	Endogenous	0	2.5	2.01	3
FN1	NM_212482.1	NM_212482.1:1776	Endogenous	0	187.73	196.6	178.86
FOS	NM_005252.2	NM_005252.2:1475	Endogenous	0	123.65	130.4	116.91
FOSL1	NM_005438.2	NM_005438.2:280	Endogenous	0	7.5	5.02	9.99
FOXL2	NM_023067.2	NM_023067.2:1290	Endogenous	0	6.51	7.02	6
FOXO4	NM_005938.2	NM_005938.2:35	Endogenous	0	27.03	25.08	28.98
FST	NM_006350.2	NM_006350.2:575	Endogenous	0	161.68	159.48	163.87
FUBP1	NM_003902.3	NM_003902.3:820	Endogenous	0	415	431.31	398.69
FUT8	NM_004480.4	NM_004480.4:2841	Endogenous	0	96.09	86.26	105.92
FZD10	NM_007197.2	NM_007197.2:1810	Endogenous	0	27.04	32.1	21.98
FZD2	NM_001466.2	NM_001466.2:845	Endogenous	0	26.53	26.08	26.98
FZD3	NM_017412.2	NM_017412.2:435	Endogenous	0	64.57	62.19	66.95
FZD7	NM_003507.1	NM_003507.1:1890	Endogenous	0	155.21	172.52	137.89
FZD8	NM_031866.1	NM_031866.1:890	Endogenous	0	195.23	201.61	188.85
FZD9	NM_003508.2	NM_003508.2:1320	Endogenous	0	7.01	9.03	5
GADD45A	NM_001924.2	NM_001924.2:865	Endogenous	0	75.09	76.23	73.94
GADD45B	NM_015675.2	NM_015675.2:365	Endogenous	0	71.1	81.25	60.95
GADD45G	NM_006705.3	NM_006705.3:250	Endogenous	0	71.58	72.22	70.94
GAS1	NM_002048.2	NM_002048.2:1525	Endogenous	0	172.18	167.51	176.86
GATA1	NM_002049.2	NM_002049.2:1001	Endogenous	0	4	2.01	6
GATA2	NM_032638.3	NM_032638.3:1495	Endogenous	0	41.54	37.11	45.96
GATA3	NM_001002295.1	NM_001002295.1:2835	Endogenous	0	1	1	1
GDF6	NM_001001557.2	NM_001001557.2:1908	Endogenous	0	2	1	3
GHR	NM_000163.2	NM_000163.2:1835	Endogenous	0	659.25	662.01	656.48
GLI1	NM_005269.1	NM_005269.1:2885	Endogenous	0	23.02	21.06	24.98
GLI3	NM_000168.5	NM_000168.5:4769	Endogenous	0	621.7	619.88	623.51
GNA11	NM_002067.1	NM_002067.1:555	Endogenous	0	774.93	804.44	745.41
GNAQ	NM_002072.2	NM_002072.2:1100	Endogenous	0	273.29	261.8	284.78
GNAS	NM_080425.1	NM_080425.1:1910	Endogenous	0	3858.15	4018.2	3698.09
GNG12	NM_018841.3	NM_018841.3:245	Endogenous	0	1571.27	1572.78	1569.76
GNG4	NM_004485.2	NM_004485.2:215	Endogenous	0	12.51	12.04	12.99
GNG7	NM_052847.1	NM_052847.1:3920	Endogenous	0	7.01	9.03	5
GNGT1	NM_021955.3	NM_021955.3:260	Endogenous	0	3.51	5.02	2
GPC4	NM_001448.2	NM_001448.2:820	Endogenous	0	910.05	921.8	898.29
GRB2	NM_002086.4	NM_002086.4:412	Endogenous	0	2455.75	2447.43	2464.06
GRIA3	NM_000828.4	NM_000828.4:426	Endogenous	0	3.5	4.01	3
GRIN1	NM_000832.5	NM_000832.5:1290	Endogenous	0	1	1	1
GRIN2A	NM_000833.3	NM_000833.3:4497	Endogenous	0	5.51	5.02	6
GRIN2B	NM_000834.3	NM_000834.3:1144	Endogenous	0	5.01	5.02	5
GSK3B	NM_002093.2	NM_002093.2:925	Endogenous	0	211.75	215.65	207.84
GTF2H3	NM_001516.3	NM_001516.3:70	Endogenous	0	394.44	393.19	395.69
GZMB	NM_004131.3	NM_004131.3:540	Endogenous	0	4.5	1	7.99
H2AFX	NM_002105.2	NM_002105.2:1392	Endogenous	0	219.75	219.67	219.83
H3F3A	NM_002107.3	NM_002107.3:190	Endogenous	0	5408.51	5368.3	5448.71
H3F3C	NM_001013699.2	NM_001013699.2:829	Endogenous	0	9221.92	9505.87	8937.96
HDAC1	NM_004964.2	NM_004964.2:785	Endogenous	0	2114.36	2103.39	2125.33
HDAC10	NM_032019.5	NM_032019.5:932	Endogenous	0	51.05	49.15	52.96
HDAC11	NM_024827.3	NM_024827.3:2601	Endogenous	0	13.52	15.05	11.99
HDAC2	NM_001527.1	NM_001527.1:930	Endogenous	0	2305.52	2265.88	2345.15
HDAC4	NM_006037.3	NM_006037.3:6965	Endogenous	0	144.64	130.4	158.87
HDAC5	NM_005474.4	NM_005474.4:3160	Endogenous	0	140.16	141.43	138.89
HDAC6	NM_006044.2	NM_006044.2:536	Endogenous	0	115.12	108.33	121.9
HELLS	NM_018063.3	NM_018063.3:2040	Endogenous	0	790.88	783.38	798.37
HES1	NM_005524.2	NM_005524.2:860	Endogenous	0	454.05	473.44	434.66
HES5	NM_001010926.3	NM_001010926.3:1160	Endogenous	0	5.5	4.01	6.99
HGF	NM_000601.4	NM_000601.4:550	Endogenous	0	12.01	12.04	11.99
HHEX	NM_002729.4	NM_002729.4:1479	Endogenous	0	138.64	128.39	148.88
HHIP	NM_022475.1	NM_022475.1:2135	Endogenous	0	4.5	2.01	6.99
HIST1H3B	NM_003537.3	NM_003537.3:335	Endogenous	0	23219.8	24371	22068.6
HIST1H3G	NM_003534.2	NM_003534.2:348	Endogenous	0	7.51	9.03	6
HIST1H3H	NM_003536.2	NM_003536.2:355	Endogenous	0	13652.7	13840	13465.4
HMGA1	NM_145904.1	NM_145904.1:871	Endogenous	0	27.53	25.08	29.98
HMGA2	NM_003484.1	NM_003484.1:328	Endogenous	0	157.69	162.49	152.88
HNF1A	NM_000545.4	NM_000545.4:2125	Endogenous	0	5.51	6.02	5
HOXA10	NM_018951.3	NM_018951.3:1503	Endogenous	0	11.51	10.03	12.99
HOXA11	NM_005523.5	NM_005523.5:1525	Endogenous	0	172.72	186.57	158.87
HOXA9	NM_152739.3	NM_152739.3:1015	Endogenous	0	10.01	11.03	8.99
HPGD	NM_001145816.2	NM_001145816.2:96	Endogenous	0	12.02	13.04	10.99
HRAS	NM_005343.2	NM_005343.2:396	Endogenous	0	126.65	129.39	123.9
HSP90B1	NM_003299.1	NM_003299.1:160	Endogenous	0	1937.08	1884.72	1989.43
HSPA1A	NM_005345.5	NM_005345.5:98	Endogenous	0	352.42	363.1	341.73
HSPA2	NM_021979.3	NM_021979.3:2095	Endogenous	0	93.1	89.27	96.92
HSPA6	NM_002155.3	NM_002155.3:2018	Endogenous	0	27.53	28.09	26.98
HSPB1	NM_001540.3	NM_001540.3:374	Endogenous	0	49.07	56.17	41.97
IBSP	NM_004967.3	NM_004967.3:876	Endogenous	0	5.51	6.02	5
ID1	NM_002165.2	NM_002165.2:345	Endogenous	0	20.02	19.06	20.98
ID2	NM_002166.4	NM_002166.4:505	Endogenous	0	65.08	67.2	62.95
ID4	NM_001546.2	NM_001546.2:2048	Endogenous	0	3.5	3.01	4
IDH1	NM_005896.2	NM_005896.2:105	Endogenous	0	65.06	57.17	72.94
IDH2	NM_002168.2	NM_002168.2:944	Endogenous	0	26.52	23.07	29.98
IFNA17	NM_021268.2	NM_021268.2:291	Endogenous	0	23.04	28.09	17.99
IFNA2	NM_000605.3	NM_000605.3:11	Endogenous	0	2.51	4.01	1
IFNA7	NM_021057.2	NM_021057.2:0	Endogenous	0	2	3.01	1
IFNG	NM_000619.2	NM_000619.2:970	Endogenous	0	5	4.01	6
IGF1	NM_000618.3	NM_000618.3:491	Endogenous	0	1.5	2.01	1
IGF1R	NM_000875.2	NM_000875.2:455	Endogenous	0	12.01	10.03	13.99
IGFBP3	NM_000598.4	NM_000598.4:1255	Endogenous	0	4.51	5.02	4
IKBKB	NM_001556.1	NM_001556.1:1995	Endogenous	0	425.46	414.26	436.66
IKBKG	NM_003639.2	NM_003639.2:470	Endogenous	0	198.22	198.6	197.84
IL10	NM_000572.2	NM_000572.2:230	Endogenous	0	3.51	6.02	1
IL11	NM_000641.2	NM_000641.2:1145	Endogenous	0	3.51	5.02	2
IL11RA	NM_147162.1	NM_147162.1:400	Endogenous	0	77.58	73.22	81.94
IL12A	NM_000882.2	NM_000882.2:775	Endogenous	0	7.51	8.02	6.99
IL12B	NM_002187.2	NM_002187.2:1435	Endogenous	0	5.51	6.02	5
IL12RB2	NM_001559.2	NM_001559.2:1315	Endogenous	0	2.51	4.01	1
IL13	NM_002188.2	NM_002188.2:516	Endogenous	0	1	1	1
IL13RA2	NM_000640.2	NM_000640.2:400	Endogenous	0	308.39	333.01	283.78
IL15	NM_172174.1	NM_172174.1:1685	Endogenous	0	5	2.01	7.99
IL19	NM_013371.3	NM_013371.3:1030	Endogenous	0	2	1	3
IL1A	NM_000575.3	NM_000575.3:1085	Endogenous	0	2	1	3
IL1B	NM_000576.2	NM_000576.2:840	Endogenous	0	5	2.01	7.99
IL1R1	NM_000877.2	NM_000877.2:4295	Endogenous	0	136.67	145.44	127.9
IL1R2	NM_173343.1	NM_173343.1:113	Endogenous	0	2	3.01	1
IL1RAP	NM_002182.2	NM_002182.2:460	Endogenous	0	29.53	30.09	28.98
IL20RA	NM_014432.2	NM_014432.2:535	Endogenous	0	10.52	13.04	7.99
IL20RB	NM_144717.2	NM_144717.2:1575	Endogenous	0	28.53	29.09	27.98
IL22RA1	NM_021258.2	NM_021258.2:2524	Endogenous	0	4	3.01	5
IL22RA2	NM_181309.1	NM_181309.1:290	Endogenous	0	5.01	7.02	3
IL23A	NM_016584.2	NM_016584.2:411	Endogenous	0	7.5	5.02	9.99
IL23R	NM_144701.2	NM_144701.2:710	Endogenous	0	7.5	5.02	9.99
IL24	NM_181339.1	NM_181339.1:1016	Endogenous	0	3	2.01	4
IL2RA	NM_000417.1	NM_000417.1:1000	Endogenous	0	2	3.01	1
IL2RB	NM_000878.2	NM_000878.2:1980	Endogenous	0	3	3.01	3
IL3	NM_000588.3	NM_000588.3:130	Endogenous	0	10	6.02	13.99
IL3RA	NM_002183.2	NM_002183.2:745	Endogenous	0	10.01	10.03	9.99
IL5RA	NM_000564.3	NM_000564.3:210	Endogenous	0	9.01	9.03	8.99
IL6	NM_000600.1	NM_000600.1:220	Endogenous	0	12.01	12.04	11.99
IL6R	NM_000565.2	NM_000565.2:993	Endogenous	0	36.03	28.09	43.97
IL7	NM_000880.2	NM_000880.2:38	Endogenous	0	4	3.01	5
IL7R	NM_002185.2	NM_002185.2:1610	Endogenous	0	13.01	8.02	17.99
IL8	NM_000584.2	NM_000584.2:25	Endogenous	0	6.51	7.02	6
INHBA	NM_002192.2	NM_002192.2:490	Endogenous	0	5.01	5.02	5
INHBB	NM_002193.2	NM_002193.2:1969	Endogenous	0	4.01	6.02	2
IRAK2	NM_001570.3	NM_001570.3:1285	Endogenous	0	25.03	26.08	23.98
IRAK3	NM_007199.1	NM_007199.1:1735	Endogenous	0	5.5	1	9.99
IRS1	NM_005544.2	NM_005544.2:6224	Endogenous	0	24.53	26.08	22.98
ITGA2	NM_002203.2	NM_002203.2:475	Endogenous	0	59.06	58.18	59.95
ITGA3	NM_005501.2	NM_005501.2:1138	Endogenous	0	44.03	36.11	51.96
ITGA6	NM_000210.1	NM_000210.1:3065	Endogenous	0	402.49	420.28	384.7
ITGA7	NM_002206.1	NM_002206.1:1170	Endogenous	0	8.5	4.01	12.99
ITGA8	NM_003638.1	NM_003638.1:1215	Endogenous	0	3.5	4.01	3
ITGA9	NM_002207.2	NM_002207.2:2380	Endogenous	0	99.1	92.28	105.92
ITGB3	NM_000212.2	NM_000212.2:4485	Endogenous	0	3.01	5.02	1
ITGB4	NM_001005731.1	NM_001005731.1:4151	Endogenous	0	4	3.01	5
ITGB6	NM_001282353.1	NM_001282353.1:4124	Endogenous	0	4.01	5.02	3
ITGB7	NM_000889.1	NM_000889.1:1278	Endogenous	0	7.51	6.02	8.99
ITGB8	NM_002214.2	NM_002214.2:2609	Endogenous	0	3.5	4.01	3
JAG1	NM_000214.2	NM_000214.2:915	Endogenous	0	67.58	67.2	67.95
JAG2	NM_145159.1	NM_145159.1:4225	Endogenous	0	367.9	361.1	374.71
JAK1	NM_002227.1	NM_002227.1:285	Endogenous	0	925	901.74	948.25
JAK2	NM_004972.2	NM_004972.2:455	Endogenous	0	66.57	65.2	67.95
JAK3	NM_000215.2	NM_000215.2:1715	Endogenous	0	76.6	82.25	70.94
JUN	NM_002228.3	NM_002228.3:140	Endogenous	0	134.17	145.44	122.9
KAT2B	NM_003884.3	NM_003884.3:1220	Endogenous	0	771.43	803.44	739.42
KDM5C	NM_004187.2	NM_004187.2:1170	Endogenous	0	522.55	500.52	544.57
KDM6A	NM_021140.2	NM_021140.2:2590	Endogenous	0	260.28	251.76	268.79
KIT	NM_000222.1	NM_000222.1:5	Endogenous	0	3162.42	3092.39	3232.46
KITLG	NM_003994.4	NM_003994.4:1155	Endogenous	0	275.82	279.85	271.79
KLF4	NM_004235.4	NM_004235.4:1980	Endogenous	0	23.53	27.08	19.98
KMT2C	NM_170606.2	NM_170606.2:12505	Endogenous	0	415.93	396.2	435.66
KMT2D	NM_003482.3	NM_003482.3:6070	Endogenous	0	345.89	344.04	347.73
KRAS	NM_004985.3	NM_004985.3:1790	Endogenous	0	407.48	421.28	393.69
LAMA1	NM_005559.2	NM_005559.2:5230	Endogenous	0	4.51	7.02	2
LAMA3	NM_000227.3	NM_000227.3:4260	Endogenous	0	3.01	5.02	1
LAMA5	NM_005560.3	NM_005560.3:787	Endogenous	0	57.55	51.16	63.95
LAMB3	NM_000228.2	NM_000228.2:695	Endogenous	0	3.5	2.01	5
LAMB4	NM_007356.2	NM_007356.2:2852	Endogenous	0	18.02	17.05	18.99
LAMC2	NM_005562.2	NM_005562.2:2819	Endogenous	0	2.5	3.01	2
LAMC3	NM_006059.3	NM_006059.3:2090	Endogenous	0	10.51	11.03	9.99
LAT	NM_001014987.1	NM_001014987.1:1290	Endogenous	0	10.51	10.03	10.99
LEF1	NM_016269.3	NM_016269.3:1165	Endogenous	0	180.19	171.52	188.85
LEFTY1	NM_020997.2	NM_020997.2:1405	Endogenous	0	22.03	27.08	16.99
LEFTY2	NM_003240.2	NM_003240.2:1283	Endogenous	0	69.55	57.17	81.94
LEP	NM_000230.2	NM_000230.2:1875	Endogenous	0	4.5	2.01	6.99
LEPR	NM_001003679.1	NM_001003679.1:2000	Endogenous	0	47.06	50.15	43.97
LFNG	NM_001040168.1	NM_001040168.1:717	Endogenous	0	5	4.01	6
LIF	NM_002309.3	NM_002309.3:1240	Endogenous	0	44.03	35.11	52.96
LIFR	NM_002310.3	NM_002310.3:2995	Endogenous	0	157.17	151.46	162.87
LIG4	NM_002312.3	NM_002312.3:2623	Endogenous	0	460.99	446.36	475.63
LRP2	NM_004525.2	NM_004525.2:12505	Endogenous	0	4	3.01	5
LTBP1	NM_000627.3	NM_000627.3:4124	Endogenous	0	21.03	26.08	15.99
MAD2L2	NM_001127325.1	NM_001127325.1:290	Endogenous	0	774.38	779.37	769.39
MAML2	NM_032427.1	NM_032427.1:4125	Endogenous	0	209.72	200.61	218.83
MAP2K1	NM_002755.2	NM_002755.2:970	Endogenous	0	272.8	268.82	276.78
MAP2K2	NM_030662.2	NM_030662.2:1325	Endogenous	0	691.31	706.14	676.47
MAP2K4	NM_003010.2	NM_003010.2:2830	Endogenous	0	483.58	501.52	465.63
MAP2K6	NM_002758.3	NM_002758.3:555	Endogenous	0	92.57	73.22	111.91
MAP3K1	NM_005921.1	NM_005921.1:2525	Endogenous	0	371.94	381.16	362.71
MAP3K12	NM_006301.2	NM_006301.2:800	Endogenous	0	231.24	220.67	241.81
MAP3K13	NM_004721.3	NM_004721.3:965	Endogenous	0	219.25	222.68	215.83
MAP3K14	NM_003954.1	NM_003954.1:620	Endogenous	0	41.56	46.14	36.97
MAP3K5	NM_005923.3	NM_005923.3:2415	Endogenous	0	10.51	8.02	12.99
MAP3K8	NM_005204.2	NM_005204.2:2050	Endogenous	0	58.06	54.16	61.95
MAPK1	NM_138957.2	NM_138957.2:430	Endogenous	0	521.59	524.59	518.59
MAPK10	NM_002753.2	NM_002753.2:2080	Endogenous	0	201.19	184.56	217.83
MAPK12	NM_002969.3	NM_002969.3:425	Endogenous	0	87.6	90.27	84.93
MAPK3	NM_001040056.1	NM_001040056.1:580	Endogenous	0	788.47	831.53	745.41
MAPK8	NM_002750.2	NM_002750.2:945	Endogenous	0	403.45	402.22	404.68
MAPK8IP1	NM_005456.2	NM_005456.2:259	Endogenous	0	9.51	9.03	9.99
MAPK8IP2	NM_012324.2	NM_012324.2:1885	Endogenous	0	26.53	24.07	28.98
MAPK9	NM_139068.2	NM_139068.2:365	Endogenous	0	399.45	401.22	397.69
MAPT	NM_016834.3	NM_016834.3:1205	Endogenous	0	13.02	16.05	9.99
MCM2	NM_004526.2	NM_004526.2:2945	Endogenous	0	824.35	785.39	863.32
MCM4	NM_182746.1	NM_182746.1:1200	Endogenous	0	1632.94	1688.13	1577.76
MCM5	NM_006739.3	NM_006739.3:1580	Endogenous	0	172.22	188.57	155.88
MCM7	NM_182776.1	NM_182776.1:1325	Endogenous	0	4625.55	4546.81	4704.3
MDC1	NM_014641.2	NM_014641.2:6719	Endogenous	0	276.83	288.88	264.79
MDM2	NM_006878.2	NM_006878.2:280	Endogenous	0	833.85	785.39	882.31
MECOM	NM_005241.2	NM_005241.2:3355	Endogenous	0	239.27	240.73	237.81
MED12	NM_005120.2	NM_005120.2:375	Endogenous	0	244.26	238.73	249.8
MEN1	NM_130802.2	NM_130802.2:2480	Endogenous	0	511.04	492.5	529.58
MET	NM_000245.2	NM_000245.2:405	Endogenous	0	11.51	12.04	10.99
MFNG	NM_002405.2	NM_002405.2:1681	Endogenous	0	4	4.01	4
MGMT	NM_002412.3	NM_002412.3:323	Endogenous	0	397.96	406.23	389.69
MLF1	NM_022443.3	NM_022443.3:720	Endogenous	0	109.65	122.37	96.92
MLH1	NM_000249.2	NM_000249.2:1605	Endogenous	0	902.58	934.84	870.31
MLLT3	NM_004529.2	NM_004529.2:1480	Endogenous	0	148.15	138.42	157.88
MLLT4	NM_005936.2	NM_005936.2:1560	Endogenous	0	958.56	950.89	966.24
MMP3	NM_002422.3	NM_002422.3:25	Endogenous	0	8.52	12.04	5
MMP7	NM_002423.3	NM_002423.3:311	Endogenous	0	5.51	6.02	5
MMP9	NM_004994.2	NM_004994.2:1530	Endogenous	0	2	2.01	2
MNAT1	NM_002431.2	NM_002431.2:975	Endogenous	0	101.62	103.31	99.92
MPL	NM_005373.2	NM_005373.2:895	Endogenous	0	3	1	5
MPO	NM_000250.1	NM_000250.1:545	Endogenous	0	13.52	14.04	12.99
MSH2	NM_000251.1	NM_000251.1:2105	Endogenous	0	1206.34	1198.64	1214.04
MSH6	NM_000179.1	NM_000179.1:3525	Endogenous	0	831.46	843.56	819.35
MTOR	NM_004958.2	NM_004958.2:5095	Endogenous	0	102.12	104.32	99.92
MUTYH	NM_012222.2	NM_012222.2:412	Endogenous	0	26.04	29.09	22.98
MYB	NM_005375.2	NM_005375.2:3145	Endogenous	0	75.06	63.19	86.93
MYC	NM_002467.3	NM_002467.3:1610	Endogenous	0	13.01	13.04	12.99
MYCN	NM_005378.4	NM_005378.4:1545	Endogenous	0	882.01	888.7	875.31
MYD88	NM_002468.3	NM_002468.3:2145	Endogenous	0	6	4.01	7.99
NASP	NM_172164.1	NM_172164.1:2970	Endogenous	0	218.75	221.67	215.83
NBN	NM_001024688.1	NM_001024688.1:1105	Endogenous	0	1757	1768.37	1745.63
NCOR1	NM_006311.3	NM_006311.3:1390	Endogenous	0	1189.84	1189.61	1190.06
NF1	NM_000267.2	NM_000267.2:1035	Endogenous	0	368.38	349.06	387.69
NF2	NM_181828.2	NM_181828.2:455	Endogenous	0	378.4	367.11	389.69
NFATC1	NM_172389.1	NM_172389.1:1984	Endogenous	0	35.53	29.09	41.97
NFE2L2	NM_006164.3	NM_006164.3:995	Endogenous	0	442.04	465.41	418.67
NFKB1	NM_003998.2	NM_003998.2:1675	Endogenous	0	146.69	160.49	132.9
NFKBIA	NM_020529.1	NM_020529.1:945	Endogenous	0	373.41	370.12	376.7
NFKBIZ	NM_001005474.1	NM_001005474.1:2030	Endogenous	0	173.69	170.52	176.86
NGF	NM_002506.2	NM_002506.2:100	Endogenous	0	6	5.02	6.99
NGFR	NM_002507.1	NM_002507.1:2705	Endogenous	0	23.53	27.08	19.98
NKD1	NM_033119.3	NM_033119.3:2325	Endogenous	0	71.56	61.19	81.94
NODAL	NM_018055.3	NM_018055.3:320	Endogenous	0	3	3.01	3
NOG	NM_005450.4	NM_005450.4:1543	Endogenous	0	2	2.01	2
NOS3	NM_000603.4	NM_000603.4:1456	Endogenous	0	3.5	2.01	5
NOTCH1	NM_017617.3	NM_017617.3:735	Endogenous	0	28.53	28.09	28.98
NOTCH2	NM_024408.3	NM_024408.3:2842	Endogenous	0	88.6	86.26	90.93
NOTCH3	NM_000435.2	NM_000435.2:1965	Endogenous	0	44.06	48.15	39.97
NPM1	NM_002520.5	NM_002520.5:10	Endogenous	0	45.55	43.13	47.96
NPM2	NM_182795.1	NM_182795.1:745	Endogenous	0	2	2.01	2
NR4A1	NM_173157.1	NM_173157.1:1575	Endogenous	0	56.06	55.17	56.96
NR4A3	NM_173198.1	NM_173198.1:2590	Endogenous	0	7.51	8.02	6.99
NRAS	NM_002524.3	NM_002524.3:877	Endogenous	0	289.83	292.89	286.77
NSD1	NM_022455.4	NM_022455.4:10655	Endogenous	0	216.25	219.67	212.83
NTF3	NM_002527.4	NM_002527.4:151	Endogenous	0	15.52	15.05	15.99
NTHL1	NM_002528.5	NM_002528.5:476	Endogenous	0	263.31	270.82	255.8
NTRK1	NM_001012331.1	NM_001012331.1:1365	Endogenous	0	4.51	5.02	4
NTRK2	NM_001007097.1	NM_001007097.1:1605	Endogenous	0	1	1	1
NUMBL	NM_004756.3	NM_004756.3:591	Endogenous	0	66.07	65.2	66.95
NUPR1	NM_001042483.1	NM_001042483.1:829	Endogenous	0	881.07	924.81	837.34
OSM	NM_020530.3	NM_020530.3:1662	Endogenous	0	5.01	6.02	4
PAK3	NM_002578.2	NM_002578.2:1830	Endogenous	0	3.5	3.01	4
PAK7	NM_177990.1	NM_177990.1:615	Endogenous	0	2	2.01	2
PAX3	NM_013942.3	NM_013942.3:705	Endogenous	0	7.51	10.03	5
PAX5	NM_016734.1	NM_016734.1:2288	Endogenous	0	12.01	11.03	12.99
PAX8	NM_013953.3	NM_013953.3:3465	Endogenous	0	6.01	9.03	3
PBRM1	NM_181042.3	NM_181042.3:6100	Endogenous	0	240.76	233.71	247.8
PBX1	NM_002585.2	NM_002585.2:368	Endogenous	0	1026.18	1039.16	1013.2
PBX3	NM_006195.5	NM_006195.5:2050	Endogenous	0	356.88	348.06	365.71
PCK1	NM_002591.2	NM_002591.2:1870	Endogenous	0	2	1	3
PCNA	NM_002592.2	NM_002592.2:280	Endogenous	0	315.36	318.97	311.75
PDGFA	NM_002607.5	NM_002607.5:2460	Endogenous	0	9.01	7.02	10.99
PDGFB	NM_033016.2	NM_033016.2:1480	Endogenous	0	1.5	1	2
PDGFC	NM_016205.1	NM_016205.1:10	Endogenous	0	3.51	5.02	2
PDGFD	NM_025208.4	NM_025208.4:1120	Endogenous	0	2	2.01	2
PDGFRA	NM_006206.3	NM_006206.3:1925	Endogenous	0	1013.62	1003.05	1024.19
PDGFRB	NM_002609.3	NM_002609.3:840	Endogenous	0	107.12	109.33	104.92
PGF	NM_002632.5	NM_002632.5:1047	Endogenous	0	11	7.02	14.99
PHF6	NM_032335.3	NM_032335.3:85	Endogenous	0	473.05	480.46	465.63
PIK3CA	NM_006218.2	NM_006218.2:2445	Endogenous	0	879.52	894.72	864.32
PIK3CB	NM_006219.1	NM_006219.1:2945	Endogenous	0	210.73	205.62	215.83
PIK3CD	NM_005026.3	NM_005026.3:95	Endogenous	0	5	4.01	6
PIK3CG	NM_002649.2	NM_002649.2:2125	Endogenous	0	3	3.01	3
PIK3R1	NM_181504.2	NM_181504.2:1105	Endogenous	0	132.14	127.39	136.89
PIK3R2	NM_005027.2	NM_005027.2:3100	Endogenous	0	340.88	340.03	341.73
PIK3R3	NM_003629.3	NM_003629.3:1800	Endogenous	0	1546.77	1560.74	1532.79
PIK3R5	NM_001142633.1	NM_001142633.1:3335	Endogenous	0	7.52	11.03	4
PIM1	NM_002648.2	NM_002648.2:1630	Endogenous	0	13.02	17.05	8.99
PITX2	NM_000325.5	NM_000325.5:1381	Endogenous	0	2	1	3
PKMYT1	NM_004203.3	NM_004203.3:780	Endogenous	0	219.73	208.63	230.82
PLA1A	NM_015900.2	NM_015900.2:1250	Endogenous	0	4	4.01	4
PLA2G10	NM_003561.1	NM_003561.1:779	Endogenous	0	4.51	6.02	3
PLA2G2A	NM_000300.2	NM_000300.2:715	Endogenous	0	4.51	5.02	4
PLA2G3	NM_015715.3	NM_015715.3:2415	Endogenous	0	18.52	16.05	20.98
PLA2G4A	NM_024420.2	NM_024420.2:1763	Endogenous	0	569.7	599.82	539.58
PLA2G4C	NM_003706.2	NM_003706.2:2310	Endogenous	0	5.5	3.01	7.99
PLA2G4E	NM_001206670.1	NM_001206670.1:4174	Endogenous	0	3	2.01	4
PLA2G4F	NM_213600.2	NM_213600.2:3140	Endogenous	0	2.5	1	4
PLA2G5	NM_000929.2	NM_000929.2:1375	Endogenous	0	3.01	4.01	2
PLAT	NM_000931.2	NM_000931.2:1334	Endogenous	0	58190.9	58436.5	57945.4
PLAU	NM_002658.2	NM_002658.2:793	Endogenous	0	28.03	28.09	27.98
PLCB1	NM_182734.1	NM_182734.1:170	Endogenous	0	7.01	6.02	7.99
PLCB4	NM_000933.3	NM_000933.3:215	Endogenous	0	204.22	196.6	211.83
PLCE1	NM_001165979.1	NM_001165979.1:392	Endogenous	0	79.09	81.25	76.94
PLCG2	NM_002661.2	NM_002661.2:525	Endogenous	0	4.01	5.02	3
PLD1	NM_002662.3	NM_002662.3:1265	Endogenous	0	57.05	49.15	64.95
PML	NM_002675.3	NM_002675.3:281	Endogenous	0	244.78	249.76	239.81
POLB	NM_002690.1	NM_002690.1:145	Endogenous	0	813.92	817.48	810.36
POLD1	NM_002691.2	NM_002691.2:2392	Endogenous	0	51.57	58.18	44.96
POLD4	NM_021173.2	NM_021173.2:470	Endogenous	0	1005.13	1007.06	1003.21
POLE2	NM_002692.2	NM_002692.2:1420	Endogenous	0	206.72	201.61	211.83
POLR2D	NM_004805.3	NM_004805.3:1476	Endogenous	0	320.85	316.96	324.74
POLR2H	NM_001278698.1	NM_001278698.1:940	Endogenous	0	1142.3	1148.49	1136.11
POLR2J	NM_006234.4	NM_006234.4:618	Endogenous	0	112.62	108.33	116.91
PPARG	NM_015869.3	NM_015869.3:1035	Endogenous	0	4.51	5.02	4
PPARGC1A	NM_013261.3	NM_013261.3:1505	Endogenous	0	24.02	19.06	28.98
PPP2CB	NM_001009552.1	NM_001009552.1:1075	Endogenous	0	384.47	403.22	365.71
PPP2R1A	NM_014225.3	NM_014225.3:1440	Endogenous	0	1559.33	1596.85	1521.8
PPP2R2B	NM_181676.2	NM_181676.2:690	Endogenous	0	4	3.01	5
PPP2R2C	NM_181876.2	NM_181876.2:2215	Endogenous	0	8.01	9.03	6.99
PPP3CA	NM_000944.4	NM_000944.4:3920	Endogenous	0	249.31	264.8	233.82
PPP3CB	NM_001142354.1	NM_001142354.1:1690	Endogenous	0	85.58	79.24	91.93
PPP3CC	NM_005605.3	NM_005605.3:1460	Endogenous	0	20.02	17.05	22.98
PPP3R1	NM_000945.3	NM_000945.3:2385	Endogenous	0	1554.71	1534.66	1574.76
PPP3R2	NM_147180.2	NM_147180.2:1165	Endogenous	0	3	3.01	3
PRDM1	NM_182907.1	NM_182907.1:310	Endogenous	0	8.01	7.02	8.99
PRKAA2	NM_006252.2	NM_006252.2:975	Endogenous	0	209.75	218.66	200.84
PRKACA	NM_002730.3	NM_002730.3:400	Endogenous	0	1197.32	1185.6	1209.05
PRKACB	NM_182948.2	NM_182948.2:805	Endogenous	0	256.3	263.8	248.8
PRKACG	NM_002732.2	NM_002732.2:775	Endogenous	0	6.51	7.02	6
PRKAR1B	NM_001164759.1	NM_001164759.1:1112	Endogenous	0	77.61	87.27	67.95
PRKAR2A	NM_004157.2	NM_004157.2:1590	Endogenous	0	482.06	492.5	471.63
PRKAR2B	NM_002736.2	NM_002736.2:1350	Endogenous	0	1273.96	1288.91	1259.01
PRKCA	NM_002737.2	NM_002737.2:5560	Endogenous	0	20.53	24.07	16.99
PRKCB	NM_212535.1	NM_212535.1:1750	Endogenous	0	132.64	128.39	136.89
PRKCG	NM_002739.3	NM_002739.3:445	Endogenous	0	8.51	9.03	7.99
PRKDC	NM_006904.6	NM_006904.6:12750	Endogenous	0	1507.68	1497.55	1517.81
PRKX	NM_005044.1	NM_005044.1:2590	Endogenous	0	47.05	43.13	50.96
PRL	NM_000948.3	NM_000948.3:835	Endogenous	0	3.5	2.01	5
PRLR	NM_001204318.1	NM_001204318.1:563	Endogenous	0	11	5.02	16.99
PRMT8	NM_019854.3	NM_019854.3:1900	Endogenous	0	2	3.01	1
PROM1	NM_006017.1	NM_006017.1:925	Endogenous	0	9075.87	9157.81	8993.92
PTCH1	NM_000264.3	NM_000264.3:5420	Endogenous	0	396.82	331.01	462.64
PTCRA	NM_138296.2	NM_138296.2:507	Endogenous	0	7.52	11.03	4
PTEN	NM_000314.3	NM_000314.3:1675	Endogenous	0	1368.64	1419.31	1317.96
PTPN11	NM_002834.3	NM_002834.3:1480	Endogenous	0	936.45	881.68	991.22
PTPN5	NM_001039970.1	NM_001039970.1:2354	Endogenous	0	3.01	5.02	1
PTPRR	NM_001207015.1	NM_001207015.1:1652	Endogenous	0	1.5	1	2
PTTG2	NM_006607.2	NM_006607.2:5	Endogenous	0	680.24	666.02	694.45
RAC1	NM_198829.1	NM_198829.1:1250	Endogenous	0	992.69	1029.13	956.25
RAC2	NM_002872.3	NM_002872.3:1069	Endogenous	0	24.03	24.07	23.98
RAC3	NM_005052.2	NM_005052.2:702	Endogenous	0	159.67	156.48	162.87
RAD21	NM_006265.2	NM_006265.2:1080	Endogenous	0	4286.25	4249.91	4322.6
RAD50	NM_005732.2	NM_005732.2:5397	Endogenous	0	207.74	213.65	201.84
RAD51	NM_133487.2	NM_133487.2:566	Endogenous	0	197.23	199.61	194.85
RAD52	NM_134424.2	NM_134424.2:297	Endogenous	0	105.61	99.3	111.91
RAF1	NM_002880.2	NM_002880.2:1990	Endogenous	0	1377.15	1429.34	1324.96
RASA4	NM_001079877.2	NM_001079877.2:5330	Endogenous	0	107.64	116.35	98.92
RASAL1	NM_004658.1	NM_004658.1:2900	Endogenous	0	4.01	5.02	3
RASGRF1	NM_153815.2	NM_153815.2:2443	Endogenous	0	5.01	6.02	4
RASGRF2	NM_006909.1	NM_006909.1:2675	Endogenous	0	1.5	2.01	1
RASGRP1	NM_005739.3	NM_005739.3:365	Endogenous	0	5.01	7.02	3
RASGRP2	NM_001098670.1	NM_001098670.1:1978	Endogenous	0	6.01	7.02	5
RB1	NM_000321.1	NM_000321.1:2110	Endogenous	0	767.83	750.28	785.38
RBX1	NM_014248.2	NM_014248.2:162	Endogenous	0	1526.19	1511.59	1540.79
RELA	NM_021975.3	NM_021975.3:1990	Endogenous	0	300.34	298.91	301.76
RELN	NM_005045.2	NM_005045.2:345	Endogenous	0	3.51	5.02	2
RET	NM_020630.4	NM_020630.4:2911	Endogenous	0	11.01	12.04	9.99
RFC3	NM_002915.3	NM_002915.3:740	Endogenous	0	2260.06	2268.89	2251.23
RFC4	NM_181573.2	NM_181573.2:1035	Endogenous	0	1951.33	2021.14	1881.52
RHOA	NM_001664.2	NM_001664.2:1230	Endogenous	0	466.03	468.42	463.64
RIN1	NM_004292.2	NM_004292.2:2572	Endogenous	0	18.01	14.04	21.98
RNF43	NM_017763.4	NM_017763.4:725	Endogenous	0	4	2.01	6
RPA3	NM_002947.3	NM_002947.3:990	Endogenous	0	2.5	3.01	2
RPS27A	NM_002954.5	NM_002954.5:650	Endogenous	0	22279.1	22036.9	22521.3
RPS6KA5	NM_004755.2	NM_004755.2:855	Endogenous	0	91.61	96.29	86.93
RPS6KA6	NM_014496.1	NM_014496.1:2250	Endogenous	0	4	4.01	4
RRAS2	NM_001102669.2	NM_001102669.2:1785	Endogenous	0	233.28	242.74	223.82
RUNX1	NM_001754.4	NM_001754.4:635	Endogenous	0	32.53	30.09	34.97
RUNX1T1	NM_004349.2	NM_004349.2:1085	Endogenous	0	312.33	302.92	321.75
RXRG	NM_006917.3	NM_006917.3:1105	Endogenous	0	4	3.01	5
SETBP1	NM_015559.2	NM_015559.2:704	Endogenous	0	209.72	201.61	217.83
SETD2	NM_014159.6	NM_014159.6:6160	Endogenous	0	267.8	265.81	269.79
SF3B1	NM_001005526.1	NM_001005526.1:0	Endogenous	0	987.16	1015.08	959.24
SFN	NM_006142.3	NM_006142.3:579	Endogenous	0	5.01	5.02	5
SFRP1	NM_003012.3	NM_003012.3:3320	Endogenous	0	942.6	963.93	921.27
SFRP2	NM_003013.2	NM_003013.2:840	Endogenous	0	3	3.01	3
SFRP4	NM_003014.2	NM_003014.2:1060	Endogenous	0	7.01	6.02	7.99
SGK2	NM_170693.1	NM_170693.1:1485	Endogenous	0	6	5.02	6.99
SHC1	NM_183001.4	NM_183001.4:3355	Endogenous	0	1915.62	1899.77	1931.48
SHC2	NM_012435.2	NM_012435.2:698	Endogenous	0	45.55	44.13	46.96
SHC3	NM_016848.5	NM_016848.5:6155	Endogenous	0	3	2.01	4
SHC4	NM_203349.2	NM_203349.2:1570	Endogenous	0	8.5	6.02	10.99
SIN3A	NM_015477.1	NM_015477.1:1605	Endogenous	0	236.24	222.68	249.8
SIRT4	NM_012240.1	NM_012240.1:915	Endogenous	0	39.06	47.14	30.98
SIX1	NM_005982.3	NM_005982.3:25	Endogenous	0	13.01	13.04	12.99
SKP1	NM_170679.2	NM_170679.2:630	Endogenous	0	5165.77	5143.62	5187.92
SKP2	NM_005983.2	NM_005983.2:615	Endogenous	0	2371.15	2363.18	2379.13
SMAD2	NM_001003652.1	NM_001003652.1:4500	Endogenous	0	338.36	330	346.73
SMAD3	NM_005902.3	NM_005902.3:4220	Endogenous	0	118.64	121.37	115.91
SMAD4	NM_005359.3	NM_005359.3:1370	Endogenous	0	2.5	3.01	2
SMAD9	NM_005905.2	NM_005905.2:1595	Endogenous	0	169.69	171.52	167.87
SMARCA4	NM_003072.3	NM_003072.3:5400	Endogenous	0	716.25	689.09	743.41
SMARCB1	NM_003073.3	NM_003073.3:1060	Endogenous	0	506.5	470.43	542.57
SMC1A	NM_006306.2	NM_006306.2:2320	Endogenous	0	651.19	628.91	673.47
SMC1B	NM_148674.3	NM_148674.3:3600	Endogenous	0	3.51	5.02	2
SMC3	NM_005445.3	NM_005445.3:3525	Endogenous	0	967.11	979.98	954.25
SMO	NM_005631.3	NM_005631.3:1615	Endogenous	0	348.38	341.04	355.72
SOCS1	NM_003745.1	NM_003745.1:1025	Endogenous	0	126.64	126.38	126.9
SOCS2	NM_003877.3	NM_003877.3:1020	Endogenous	0	145.66	144.44	146.88
SOCS3	NM_003955.3	NM_003955.3:1870	Endogenous	0	33.54	35.11	31.97
SOS1	NM_005633.2	NM_005633.2:1635	Endogenous	0	385.42	379.15	391.69
SOS2	NM_006939.2	NM_006939.2:3845	Endogenous	0	104.64	115.35	93.93
SOST	NM_025237.2	NM_025237.2:980	Endogenous	0	3.01	4.01	2
SOX17	NM_022454.3	NM_022454.3:1374	Endogenous	0	10.52	13.04	7.99
SOX9	NM_000346.2	NM_000346.2:2135	Endogenous	0	4.51	8.02	1
SP1	NM_003109.1	NM_003109.1:5970	Endogenous	0	165.17	155.47	174.86
SPOP	NM_001007226.1	NM_001007226.1:2726	Endogenous	0	26.52	23.07	29.98
SPP1	NM_000582.2	NM_000582.2:760	Endogenous	0	2.5	3.01	2
SPRY1	NM_005841.1	NM_005841.1:810	Endogenous	0	314.36	319.97	308.76
SPRY2	NM_005842.2	NM_005842.2:85	Endogenous	0	1525.28	1559.74	1490.83
SPRY4	NM_030964.3	NM_030964.3:1900	Endogenous	0	1246.41	1251.8	1241.02
SRSF2	NM_003016.3	NM_003016.3:312	Endogenous	0	1292.46	1293.93	1290.98
SSX1	NM_005635.2	NM_005635.2:148	Endogenous	0	5.5	3.01	7.99
STAG2	NM_001042749.1	NM_001042749.1:4040	Endogenous	0	443.51	449.36	437.66
STAT1	NM_007315.2	NM_007315.2:205	Endogenous	0	221.76	229.7	213.83
STAT3	NM_139276.2	NM_139276.2:4535	Endogenous	0	403.42	387.18	419.67
STAT4	NM_003151.2	NM_003151.2:789	Endogenous	0	8.01	8.02	7.99
STK11	NM_000455.4	NM_000455.4:2060	Endogenous	0	265.78	255.78	275.78
STMN1	NM_203401.1	NM_203401.1:478	Endogenous	0	3350.21	3319.08	3381.34
SUV39H2	NM_024670.3	NM_024670.3:2035	Endogenous	0	303.34	301.92	304.76
SYK	NM_003177.3	NM_003177.3:1685	Endogenous	0	5.01	5.02	5
TBL1XR1	NM_024665.4	NM_024665.4:915	Endogenous	0	543.59	534.62	552.57
TCF3	NM_003200.2	NM_003200.2:4325	Endogenous	0	317.36	317.97	316.75
TCF7L1	NM_031283.1	NM_031283.1:2215	Endogenous	0	135.16	137.42	132.9
TCL1B	NM_004918.2	NM_004918.2:319	Endogenous	0	3.01	5.02	1
TET2	NM_001127208.2	NM_001127208.2:2882	Endogenous	0	531.09	526.6	535.58
TFDP1	NM_007111.4	NM_007111.4:1826	Endogenous	0	808.93	819.49	798.37
TGFB1	NM_000660.3	NM_000660.3:1260	Endogenous	0	200.7	188.57	212.83
TGFB2	NM_003238.2	NM_003238.2:1125	Endogenous	0	25.03	24.07	25.98
TGFB3	NM_003239.2	NM_003239.2:2825	Endogenous	0	182.22	190.58	173.86
TGFBR2	NM_001024847.1	NM_001024847.1:1760	Endogenous	0	351.9	352.07	351.72
THBS1	NM_003246.2	NM_003246.2:3465	Endogenous	0	1080.28	1115.39	1045.18
THBS4	NM_003248.3	NM_003248.3:985	Endogenous	0	15.52	16.05	14.99
THEM4	NM_053055.4	NM_053055.4:764	Endogenous	0	7.01	7.02	6.99
TIAM1	NM_003253.2	NM_003253.2:5620	Endogenous	0	375.89	360.09	391.69
TLR2	NM_003264.3	NM_003264.3:180	Endogenous	0	3	2.01	4
TLR4	NM_138554.2	NM_138554.2:2570	Endogenous	0	27.04	31.09	22.98
TLX1	NM_005521.3	NM_005521.3:1915	Endogenous	0	6.51	7.02	6
TMPRSS2	NM_005656.2	NM_005656.2:1290	Endogenous	0	3.01	4.01	2
TNC	NM_002160.3	NM_002160.3:4	Endogenous	0	140.63	127.39	153.88
TNF	NM_000594.2	NM_000594.2:1010	Endogenous	0	4.51	6.02	3
TNFAIP3	NM_006290.2	NM_006290.2:260	Endogenous	0	418.98	424.29	413.67
TNFRSF10A	NM_003844.2	NM_003844.2:950	Endogenous	0	8.01	7.02	8.99
TNFRSF10B	NM_003842.3	NM_003842.3:565	Endogenous	0	29.03	30.09	27.98
TNFRSF10C	NM_003841.2	NM_003841.2:5	Endogenous	0	5.51	5.02	6
TNFRSF10D	NM_003840.3	NM_003840.3:2380	Endogenous	0	110.6	98.3	122.9
TNFSF10	NM_003810.2	NM_003810.2:115	Endogenous	0	4297.83	4297.05	4298.62
TNN	NM_022093.1	NM_022093.1:3580	Endogenous	0	3	3.01	3
TNR	NM_003285.2	NM_003285.2:3154	Endogenous	0	2.5	3.01	2
TP53	NM_000546.2	NM_000546.2:1330	Endogenous	0	5.01	9.03	1
TPO	NM_175722.1	NM_175722.1:2400	Endogenous	0	1	1	1
TRAF7	NM_032271.2	NM_032271.2:1105	Endogenous	0	888.48	877.67	899.29
TSC1	NM_000368.3	NM_000368.3:100	Endogenous	0	251.76	241.73	261.79
TSHR	NM_001018036.2	NM_001018036.2:735	Endogenous	0	5	4.01	6
TSLP	NM_033035.4	NM_033035.4:899	Endogenous	0	37.53	30.09	44.96
TSPAN7	NM_004615.3	NM_004615.3:725	Endogenous	0	6	4.01	7.99
TTK	NM_003318.3	NM_003318.3:1200	Endogenous	0	1159.23	1120.4	1198.06
U2AF1	NM_001025203.1	NM_001025203.1:400	Endogenous	0	2358.58	2320.05	2397.11
UBB	NM_018955.2	NM_018955.2:15	Endogenous	0	15385.9	15442.9	15328.9
UBE2T	NM_014176.3	NM_014176.3:595	Endogenous	0	2075.68	1994.06	2157.3
UTY	NM_007125.3	NM_007125.3:450	Endogenous	0	2	3.01	1
VEGFA	NM_001025366.1	NM_001025366.1:1325	Endogenous	0	207.73	207.63	207.84
VEGFC	NM_005429.2	NM_005429.2:565	Endogenous	0	10.51	9.03	11.99
VHL	NM_000551.2	NM_000551.2:1280	Endogenous	0	400.95	399.21	402.68
WEE1	NM_003390.3	NM_003390.3:1225	Endogenous	0	1294.51	1322.02	1267
WHSC1	NM_007331.1	NM_007331.1:1260	Endogenous	0	1701.46	1725.24	1677.68
WHSC1L1	NM_017778.2	NM_017778.2:485	Endogenous	0	650.21	640.95	659.48
WIF1	NM_007191.2	NM_007191.2:765	Endogenous	0	12.51	12.04	12.99
WNT10A	NM_025216.2	NM_025216.2:2255	Endogenous	0	4.5	4.01	5
WNT10B	NM_003394.2	NM_003394.2:2070	Endogenous	0	17.53	21.06	13.99
WNT11	NM_004626.2	NM_004626.2:960	Endogenous	0	345.86	330	361.72
WNT16	NM_057168.1	NM_057168.1:1621	Endogenous	0	1.5	1	2
WNT2	NM_003391.2	NM_003391.2:2014	Endogenous	0	7.5	5.02	9.99
WNT2B	NM_024494.1	NM_024494.1:1530	Endogenous	0	13.02	14.04	11.99
WNT3	NM_030753.3	NM_030753.3:1335	Endogenous	0	34.53	28.09	40.97
WNT4	NM_030761.3	NM_030761.3:625	Endogenous	0	2.5	3.01	2
WNT5A	NM_003392.3	NM_003392.3:475	Endogenous	0	307.82	294.9	320.75
WNT5B	NM_032642.2	NM_032642.2:1745	Endogenous	0	85.11	92.28	77.94
WNT6	NM_006522.3	NM_006522.3:1200	Endogenous	0	25.53	27.08	23.98
WNT7A	NM_004625.3	NM_004625.3:325	Endogenous	0	9.52	12.04	6.99
WNT7B	NM_058238.1	NM_058238.1:1535	Endogenous	0	4.01	5.02	3
WT1	NM_000378.3	NM_000378.3:2160	Endogenous	0	2.5	3.01	2
XPA	NM_000380.3	NM_000380.3:265	Endogenous	0	168.69	168.51	168.87
XRCC4	NM_003401.3	NM_003401.3:772	Endogenous	0	316.87	324.99	308.76
ZAK	NM_016653.2	NM_016653.2:995	Endogenous	0	95.09	84.26	105.92
ZBTB16	NM_006006.4	NM_006006.4:1585	Endogenous	0	1.5	1	2
ZBTB32	NM_014383.1	NM_014383.1:1620	Endogenous	0	4.01	5.02	3
ZIC2	NM_007129.2	NM_007129.2:1849	Endogenous	0	86.1	88.27	83.93
ACAD9	NM_014049.4	NM_014049.4:1935	Housekeeping	0	320.35	315.96	324.74
AGK	NM_018238.3	NM_018238.3:816	Housekeeping	0	413.01	436.33	389.69
AMMECR1L	NM_001199140.1	NM_001199140.1:3564	Housekeeping	0	96.6	93.28	99.92
C10orf76	NM_024541.2	NM_024541.2:3750	Housekeeping	0	126.14	126.38	125.9
CC2D1B	NM_032449.2	NM_032449.2:4182	Housekeeping	0	11.51	8.02	14.99
CNOT10	NM_001256741.1	NM_001256741.1:1962	Housekeeping	0	396.95	400.22	393.69
CNOT4	NM_001190848.1	NM_001190848.1:795	Housekeeping	0	197.24	206.63	187.85
COG7	NM_153603.3	NM_153603.3:1492	Housekeeping	0	285.85	298.91	272.79
DDX50	NM_024045.1	NM_024045.1:1185	Housekeeping	0	498.07	502.53	493.61
DHX16	NM_001164239.1	NM_001164239.1:2490	Housekeeping	0	114.63	116.35	112.91
DNAJC14	NM_032364.5	NM_032364.5:1166	Housekeeping	0	121.14	123.37	118.91
EDC3	NM_001142443.1	NM_001142443.1:925	Housekeeping	0	308.87	320.97	296.77
EIF2B4	NM_172195.3	NM_172195.3:1390	Housekeeping	0	547.1	536.63	557.56
ERCC3	NM_000122.1	NM_000122.1:1950	Housekeeping	0	99.6	94.29	104.92
FCF1	NM_015962.4	NM_015962.4:1022	Housekeeping	0	842.93	831.53	854.33
FTSJ2	NM_013393.1	NM_013393.1:1435	Housekeeping	0	537.65	563.71	511.6
GPATCH3	NM_022078.2	NM_022078.2:1685	Housekeeping	0	20.52	18.05	22.98
HDAC3	NM_003883.2	NM_003883.2:1455	Housekeeping	0	265.3	263.8	266.79
MRPS5	NM_031902.3	NM_031902.3:390	Housekeeping	0	422.48	427.3	417.67
MTMR14	NM_022485.3	NM_022485.3:720	Housekeeping	0	240.27	238.73	241.81
NOL7	NM_016167.3	NM_016167.3:335	Housekeeping	0	1117.79	1136.45	1099.13
NUBP1	NM_001278506.1	NM_001278506.1:304	Housekeeping	0	114.65	123.37	105.92
PIAS1	NM_016166.1	NM_016166.1:1870	Housekeeping	0	200.73	201.61	199.84
PIK3R4	NM_014602.1	NM_014602.1:3620	Housekeeping	0	152.65	139.42	165.87
PRPF38A	NM_032864.3	NM_032864.3:335	Housekeeping	0	582.16	585.78	578.54
RBM45	NM_152945.2	NM_152945.2:1080	Housekeeping	0	71.08	72.22	69.94
SAP130	NM_024545.3	NM_024545.3:3090	Housekeeping	0	389.92	381.16	398.69
SF3A3	NM_006802.2	NM_006802.2:2060	Housekeeping	0	1154.29	1150.49	1158.09
SLC4A1AP	NM_018158.2	NM_018158.2:980	Housekeeping	0	274.85	293.89	255.8
TLK2	NM_006852.2	NM_006852.2:2335	Housekeeping	0	455.55	475.44	435.66
TMUB2	NM_024107.2	NM_024107.2:1485	Housekeeping	0	221.74	218.66	224.82
TRIM39	NM_021253.3	NM_021253.3:3140	Housekeeping	0	96.12	100.3	91.93
TTC31	NR_027749.1	NR_027749.1:2720	Housekeeping	0	138.14	130.4	145.89
USP39	NM_001256725.1	NM_001256725.1:806	Housekeeping	0	616.24	639.94	592.53
VPS33B	NM_018668.3	NM_018668.3:2140	Housekeeping	0	60.08	66.2	53.96
ZC3H14	NM_001160103.1	NM_001160103.1:2690	Housekeeping	0	452.06	476.45	427.66
ZKSCAN5	NM_014569.3	NM_014569.3:3688	Housekeeping	0	125.15	131.4	118.91
ZNF143	NM_003442.5	NM_003442.5:925	Housekeeping	0	159.18	157.48	160.87
ZNF346	NM_012279.2	NM_012279.2:2260	Housekeeping	0	46.55	44.13	48.96
ZNF384	NM_133476.3	NM_133476.3:300	Housekeeping	0	290.33	290.88	289.77
NEG_A	ERCC_00096.1	ERCC_00096.1:230	Negative	0	5.5	6	5
NEG_B	ERCC_00041.1	ERCC_00041.1:440	Negative	0	3.5	3	4
NEG_C	ERCC_00019.1	ERCC_00019.1:140	Negative	0	8	8	8
NEG_D	ERCC_00076.1	ERCC_00076.1:355	Negative	0	1.5	1	2
NEG_E	ERCC_00098.1	ERCC_00098.1:785	Negative	0	7.5	7	8
NEG_F	ERCC_00126.1	ERCC_00126.1:220	Negative	0	6	3	9
NEG_G	ERCC_00144.1	ERCC_00144.1:15	Negative	0	1.5	1	2
NEG_H	ERCC_00154.1	ERCC_00154.1:115	Negative	0	5.5	10	1
POS_A	ERCC_00117.1	ERCC_00117.1:385	Positive	0	36600.5	36750	36451
POS_B	ERCC_00112.1	ERCC_00112.1:695	Positive	0	9453.5	9478	9429
POS_C	ERCC_00002.1	ERCC_00002.1:850	Positive	0	2564.5	2553	2576
POS_D	ERCC_00092.1	ERCC_00092.1:540	Positive	0	539.5	560	519
POS_E	ERCC_00035.1	ERCC_00035.1:485	Positive	0	109	115	103
POS_F	ERCC_00034.1	ERCC_00034.1:195	Positive	0	40	44	36

## Sheet: Supplementary 2.
Supplementary Table 2. Cancer-related target gene expression in HOTAIR overexpressing GIST-T1 cell
Gene Name	Accession #	Probe Name	pcDNA_HOTAIR vs. pcDNA
ABL1	NM_005157.3	NM_005157.3:3200	1
ACVR1B	NM_004302.3	NM_004302.3:1700	1.01
ACVR1C	NM_145259.2	NM_145259.2:5168	1.99
ACVR2A	NM_001616.3	NM_001616.3:1245	-1.1
AKT1	NM_005163.2	NM_005163.2:1772	1.02
AKT2	NM_001626.2	NM_001626.2:1450	-1.01
AKT3	NM_181690.1	NM_181690.1:755	-2.01
ALK	NM_004304.3	NM_004304.3:3495	-1.58
ALKBH2	NM_001001655.2	NM_001001655.2:907	1.15
ALKBH3	NM_139178.3	NM_139178.3:690	-1.08
AMER1	NM_152424.3	NM_152424.3:5755	1.09
AMH	NM_000479.3	NM_000479.3:1626	-2.01
ANGPT1	NM_001146.3	NM_001146.3:2080	-1.32
APC	NM_000038.3	NM_000038.3:6850	1.01
APH1B	NM_001145646.1	NM_001145646.1:2930	-1.74
AR	NM_001011645.1	NM_001011645.1:810	3.98
ARID1A	NM_006015.4	NM_006015.4:5495	1.09
ARID1B	NM_020732.3	NM_020732.3:6335	1.17
ARID2	NM_152641.2	NM_152641.2:3355	1.03
ARNT2	NM_014862.3	NM_014862.3:5260	1.39
ASXL1	NM_001164603.1	NM_001164603.1:472	-1.05
ATM	NM_138292.3	NM_138292.3:6688	1.24
ATR	NM_001184.2	NM_001184.2:565	1.05
ATRX	NM_000489.3	NM_000489.3:139	1.07
AXIN1	NM_181050.1	NM_181050.1:135	-1.3
AXIN2	NM_004655.3	NM_004655.3:1035	-1.2
B2M	NM_004048.2	NM_004048.2:25	-1.05
BAD	NM_004322.3	NM_004322.3:652	-1
BAIAP3	NM_003933.4	NM_003933.4:1950	-1.1
BAMBI	NM_012342.2	NM_012342.2:832	1.11
BAP1	NM_004656.2	NM_004656.2:240	-1.01
BAX	NM_138761.3	NM_138761.3:342	-1.21
BCL2	NM_000657.2	NM_000657.2:5	-1.19
BCL2A1	NM_004049.2	NM_004049.2:80	1.66
BCL2L1	NM_138578.1	NM_138578.1:1560	1.17
BCOR	NM_001123383.1	NM_001123383.1:1630	-1.01
BDNF	NM_170732.4	NM_170732.4:730	-1.06
BID	NM_197966.1	NM_197966.1:2095	1.06
BIRC3	NM_182962.1	NM_182962.1:3	-2.01
BIRC7	NM_022161.2	NM_022161.2:1168	1.71
BMP2	NM_001200.2	NM_001200.2:1515	1.99
BMP4	NM_001202.2	NM_001202.2:490	1.02
BMP5	NM_021073.2	NM_021073.2:1570	-1.04
BMP6	NM_001718.2	NM_001718.2:1045	2.99
BMP7	NM_001719.1	NM_001719.1:525	1.01
BMP8A	NM_181809.3	NM_181809.3:5015	-5.02
BMPR1B	NM_001203.1	NM_001203.1:430	-1.06
BNIP3	NM_004052.2	NM_004052.2:325	-1.1
BRAF	NM_004333.3	NM_004333.3:565	1.04
BRCA1	NM_007305.2	NM_007305.2:1275	-1.02
BRCA2	NM_000059.3	NM_000059.3:115	1.03
BRIP1	NM_032043.1	NM_032043.1:1130	-1.06
C19orf40	NM_152266.3	NM_152266.3:376	-1.07
CACNA1C	NM_199460.2	NM_199460.2:4785	-1
CACNA1D	NM_000720.2	NM_000720.2:5195	-1.23
CACNA1E	NM_000721.2	NM_000721.2:9325	1.33
CACNA1G	NM_198397.1	NM_198397.1:1380	1.23
CACNA1H	NM_021098.2	NM_021098.2:3329	1.1
CACNA2D1	NM_000722.2	NM_000722.2:335	-1
CACNA2D2	NM_001005505.1	NM_001005505.1:2045	-1.51
CACNA2D3	NM_018398.2	NM_018398.2:205	1.3
CACNA2D4	NM_001005737.1	NM_001005737.1:990	-1
CACNB2	NM_000724.3	NM_000724.3:2610	1.02
CACNB3	NM_000725.2	NM_000725.2:1115	1.52
CACNB4	NM_001005747.2	NM_001005747.2:1483	-1.17
CACNG1	NM_000727.2	NM_000727.2:464	-5.02
CACNG4	NM_014405.2	NM_014405.2:1030	2.13
CACNG6	NM_145814.1	NM_145814.1:1745	1.66
CALML3	NM_005185.2	NM_005185.2:685	1.66
CALML5	NM_017422.4	NM_017422.4:136	-1.29
CALML6	NM_138705.2	NM_138705.2:682	-1
CAMK2B	NM_001220.3	NM_001220.3:365	-1.15
CAPN2	NM_001748.4	NM_001748.4:2085	-1.13
CARD11	NM_032415.2	NM_032415.2:1075	-1
CASP10	NM_032977.3	NM_032977.3:20	-1.41
CASP12	NM_001191016.1	NM_001191016.1:595	-1
CASP3	NM_032991.2	NM_032991.2:685	-1.04
CASP7	NM_001227.3	NM_001227.3:915	-1.1
CASP8	NM_001228.4	NM_001228.4:301	-1.24
CASP9	NM_001229.2	NM_001229.2:1805	1.3
CBL	NM_005188.2	NM_005188.2:7485	-1.09
CBLC	NM_012116.3	NM_012116.3:652	3.98
CCNA1	NM_003914.3	NM_003914.3:1605	-1.51
CCNA2	NM_001237.2	NM_001237.2:1210	-1.07
CCNB1	NM_031966.2	NM_031966.2:715	-1.05
CCNB3	NM_033671.1	NM_033671.1:35	2.99
CCND1	NM_053056.2	NM_053056.2:690	1.01
CCND2	NM_001759.2	NM_001759.2:5825	-1.07
CCND3	NM_001760.2	NM_001760.2:1215	1.02
CCNE1	NM_001238.1	NM_001238.1:1635	-1.04
CCNE2	NM_057735.1	NM_057735.1:50	1.04
CCNO	NM_021147.3	NM_021147.3:45	-1
CCR7	NM_001838.2	NM_001838.2:1610	2.99
CD14	NM_000591.2	NM_000591.2:885	1.99
CD19	NM_001770.4	NM_001770.4:1770	1.3
CD40	NM_001250.4	NM_001250.4:1265	1.16
CDC14A	NM_033313.2	NM_033313.2:1400	1.13
CDC14B	NM_003671.3	NM_003671.3:4940	-1.23
CDC25A	NM_001789.2	NM_001789.2:690	1.05
CDC25B	NM_021873.2	NM_021873.2:3045	-1.05
CDC25C	NM_001790.2	NM_001790.2:1055	-1.18
CDC6	NM_001254.3	NM_001254.3:1300	1.07
CDC7	NM_003503.2	NM_003503.2:805	1.01
CDH1	NM_004360.2	NM_004360.2:1230	-1.67
CDK2	NM_001798.2	NM_001798.2:220	1.04
CDK4	NM_000075.2	NM_000075.2:1055	-1.02
CDK6	NM_001259.5	NM_001259.5:15	-1.34
CDKN1A	NM_000389.2	NM_000389.2:1975	1.55
CDKN1B	NM_004064.2	NM_004064.2:365	1.2
CDKN1C	NM_000076.2	NM_000076.2:1605	-1.05
CDKN2A	NM_000077.3	NM_000077.3:975	-1.01
CDKN2B	NM_004936.3	NM_004936.3:1175	-1.43
CDKN2C	NM_001262.2	NM_001262.2:1295	1.05
CDKN2D	NM_001800.3	NM_001800.3:870	-1.2
CEBPA	NM_004364.2	NM_004364.2:1320	-1.28
CEBPE	NM_001805.2	NM_001805.2:1096	2.99
CHAD	NM_001267.2	NM_001267.2:810	-1
CHEK1	NM_001114121.1	NM_001114121.1:2225	-1.04
CHEK2	NM_007194.3	NM_007194.3:140	1.04
CHUK	NM_001278.3	NM_001278.3:860	-1.06
CIC	NM_015125.3	NM_015125.3:1290	1.31
CLCF1	NM_013246.2	NM_013246.2:1296	-1.03
CNTFR	NM_147164.1	NM_147164.1:784	1.15
COL11A1	NM_001854.3	NM_001854.3:674	1.99
COL11A2	NM_001163771.1	NM_001163771.1:760	1.99
COL1A1	NM_000088.3	NM_000088.3:5210	1.43
COL1A2	NM_000089.3	NM_000089.3:2635	-2.01
COL24A1	NM_152890.5	NM_152890.5:4752	1.05
COL27A1	NM_032888.2	NM_032888.2:5120	1.07
COL2A1	NM_001844.4	NM_001844.4:4745	1.21
COL3A1	NM_000090.3	NM_000090.3:180	1.03
COL4A3	NM_000091.3	NM_000091.3:5630	-2.01
COL4A4	NM_000092.4	NM_000092.4:8255	1.23
COL4A5	NM_033381.1	NM_033381.1:5360	1.03
COL4A6	NM_001847.2	NM_001847.2:1070	1.1
COL5A1	NM_000093.3	NM_000093.3:6345	-1.07
COL5A2	NM_000393.3	NM_000393.3:4075	-1.06
COL6A6	NM_001102608.1	NM_001102608.1:5926	2.99
COMP	NM_000095.2	NM_000095.2:1744	1.99
CREB3L1	NM_052854.1	NM_052854.1:195	1.01
CREB3L3	NM_001271995.1	NM_001271995.1:1050	-4.01
CREB3L4	NM_130898.2	NM_130898.2:1505	1.31
CREB5	NM_182898.2	NM_182898.2:1885	1.29
CREBBP	NM_004380.2	NM_004380.2:8855	-1.17
CRLF2	NM_001012288.1	NM_001012288.1:605	1.99
CSF1R	NM_005211.2	NM_005211.2:3775	-4.01
CSF2	NM_000758.2	NM_000758.2:475	-1
CSF3	NM_000759.3	NM_000759.3:851	-1.51
CSF3R	NM_156038.2	NM_156038.2:90	-1.17
CTNNB1	NM_001904.3	NM_001904.3:2265	-1.03
CUL1	NM_003592.2	NM_003592.2:1487	-1.03
CXXC4	NM_025212.1	NM_025212.1:293	1.08
CYLD	NM_015247.1	NM_015247.1:2890	-1.13
DAXX	NM_001350.3	NM_001350.3:1875	-1.03
DDB2	NM_000107.1	NM_000107.1:840	-1.03
DDIT3	NM_004083.4	NM_004083.4:40	-1.18
DDIT4	NM_019058.2	NM_019058.2:85	1.07
DKK1	NM_012242.2	NM_012242.2:75	2.99
DKK2	NM_014421.2	NM_014421.2:1135	1.23
DKK4	NM_014420.2	NM_014420.2:640	-1.07
DLL1	NM_005618.3	NM_005618.3:2580	1.14
DLL3	NM_203486.2	NM_203486.2:1842	-1.2
DLL4	NM_019074.2	NM_019074.2:893	2.24
DNMT1	NM_001379.2	NM_001379.2:1495	-1.03
DNMT3A	NM_022552.3	NM_022552.3:3835	1.03
DTX1	NM_004416.2	NM_004416.2:2855	-1.13
DTX3	NM_178502.2	NM_178502.2:1620	-1.4
DTX4	NM_015177.1	NM_015177.1:4820	1.16
DUSP10	NM_144728.2	NM_144728.2:1176	-1
DUSP2	NM_004418.3	NM_004418.3:1235	-1.29
DUSP4	NM_057158.2	NM_057158.2:3115	1.08
DUSP5	NM_004419.3	NM_004419.3:675	-1.03
DUSP6	NM_001946.2	NM_001946.2:1535	-1.03
DUSP8	NM_004420.2	NM_004420.2:2165	-1.72
E2F1	NM_005225.1	NM_005225.1:935	-1.02
E2F5	NM_001951.3	NM_001951.3:444	1.03
EFNA1	NM_004428.2	NM_004428.2:650	1.05
EFNA2	NM_001405.3	NM_001405.3:1538	-1.67
EFNA3	NM_004952.4	NM_004952.4:1672	1.22
EFNA5	NM_001962.2	NM_001962.2:5035	-1.07
EGF	NM_001963.3	NM_001963.3:3930	1.79
EGFR	NM_201282.1	NM_201282.1:360	1.33
EIF4EBP1	NM_004095.3	NM_004095.3:363	1.06
ENDOG	NM_004435.2	NM_004435.2:694	1.04
EP300	NM_001429.2	NM_001429.2:715	1.14
EPHA2	NM_004431.2	NM_004431.2:1525	-1
EPO	NM_000799.2	NM_000799.2:1055	-1
EPOR	NM_000121.2	NM_000121.2:1295	1.54
ERBB2	NM_004448.2	NM_004448.2:2380	1.19
ERCC2	NM_000400.2	NM_000400.2:240	-1.01
ERCC6	NM_000124.2	NM_000124.2:3235	1.01
ETS2	NM_005239.4	NM_005239.4:1175	-1.09
ETV1	NM_004956.4	NM_004956.4:1719	1.06
ETV4	NM_001079675.1	NM_001079675.1:1535	1.02
ETV7	NM_016135.2	NM_016135.2:794	1.99
EYA1	NM_172059.2	NM_172059.2:1090	-1.18
EZH2	NM_004456.3	NM_004456.3:190	-1
FANCA	NM_000135.2	NM_000135.2:265	-1.16
FANCB	NM_152633.2	NM_152633.2:2470	1.17
FANCC	NM_000136.2	NM_000136.2:310	-1.01
FANCE	NM_021922.2	NM_021922.2:1275	1.03
FANCF	NM_022725.2	NM_022725.2:845	-1.27
FANCG	NM_004629.1	NM_004629.1:1900	-1.03
FANCL	NM_001114636.1	NM_001114636.1:446	1.18
FAS	NM_152876.1	NM_152876.1:1740	-1.09
FASLG	NM_000639.1	NM_000639.1:625	-2.01
FBXW7	NM_018315.4	NM_018315.4:1480	1.01
FEN1	NM_004111.4	NM_004111.4:425	-1.05
FGF1	NM_033137.1	NM_033137.1:315	1.87
FGF10	NM_004465.1	NM_004465.1:85	-1.48
FGF11	NM_004112.2	NM_004112.2:1670	-1.34
FGF12	NM_004113.4	NM_004113.4:685	-5.02
FGF13	NM_033642.1	NM_033642.1:620	-2.51
FGF14	NM_004115.3	NM_004115.3:725	-1.05
FGF16	NM_003868.1	NM_003868.1:504	1.66
FGF17	NM_003867.2	NM_003867.2:279	-1.2
FGF18	NM_003862.1	NM_003862.1:850	-2.01
FGF19	NM_005117.2	NM_005117.2:786	-1.55
FGF2	NM_002006.4	NM_002006.4:620	-1.08
FGF20	NM_019851.1	NM_019851.1:390	-6.02
FGF21	NM_019113.2	NM_019113.2:125	-1.2
FGF22	NM_020637.1	NM_020637.1:206	1.85
FGF23	NM_020638.2	NM_020638.2:1390	-1
FGF3	NM_005247.2	NM_005247.2:692	-1.08
FGF4	NM_002007.2	NM_002007.2:688	-1
FGF5	NM_004464.3	NM_004464.3:4785	-1
FGF6	NM_020996.1	NM_020996.1:420	3.98
FGF7	NM_002009.3	NM_002009.3:190	-1.22
FGF8	NM_033163.3	NM_033163.3:544	-1.51
FGF9	NM_002010.2	NM_002010.2:1565	-1.25
FGFR1	NM_015850.2	NM_015850.2:1335	1.03
FGFR2	NM_000141.4	NM_000141.4:647	-1
FGFR3	NM_022965.2	NM_022965.2:3170	1.09
FGFR4	NM_002011.3	NM_002011.3:1585	1.14
FIGF	NM_004469.2	NM_004469.2:580	1.18
FLNA	NM_001456.3	NM_001456.3:7335	1.05
FLNC	NM_001127487.1	NM_001127487.1:7144	1.23
FLT1	NM_002019.4	NM_002019.4:530	-1.51
FLT3	NM_004119.1	NM_004119.1:580	1.49
FN1	NM_212482.1	NM_212482.1:1776	-1.1
FOS	NM_005252.2	NM_005252.2:1475	-1.12
FOSL1	NM_005438.2	NM_005438.2:280	1.99
FOXL2	NM_023067.2	NM_023067.2:1290	-1.17
FOXO4	NM_005938.2	NM_005938.2:35	1.16
FST	NM_006350.2	NM_006350.2:575	1.03
FUBP1	NM_003902.3	NM_003902.3:820	-1.08
FUT8	NM_004480.4	NM_004480.4:2841	1.23
FZD10	NM_007197.2	NM_007197.2:1810	-1.46
FZD2	NM_001466.2	NM_001466.2:845	1.03
FZD3	NM_017412.2	NM_017412.2:435	1.08
FZD7	NM_003507.1	NM_003507.1:1890	-1.25
FZD8	NM_031866.1	NM_031866.1:890	-1.07
FZD9	NM_003508.2	NM_003508.2:1320	-1.81
GADD45A	NM_001924.2	NM_001924.2:865	-1.03
GADD45B	NM_015675.2	NM_015675.2:365	-1.33
GADD45G	NM_006705.3	NM_006705.3:250	-1.02
GAS1	NM_002048.2	NM_002048.2:1525	1.06
GATA1	NM_002049.2	NM_002049.2:1001	2.99
GATA2	NM_032638.3	NM_032638.3:1495	1.24
GATA3	NM_001002295.1	NM_001002295.1:2835	-1
GDF6	NM_001001557.2	NM_001001557.2:1908	2.99
GHR	NM_000163.2	NM_000163.2:1835	-1.01
GLI1	NM_005269.1	NM_005269.1:2885	1.19
GLI3	NM_000168.5	NM_000168.5:4769	1.01
GNA11	NM_002067.1	NM_002067.1:555	-1.08
GNAQ	NM_002072.2	NM_002072.2:1100	1.09
GNAS	NM_080425.1	NM_080425.1:1910	-1.09
GNG12	NM_018841.3	NM_018841.3:245	-1
GNG4	NM_004485.2	NM_004485.2:215	1.08
GNG7	NM_052847.1	NM_052847.1:3920	-1.81
GNGT1	NM_021955.3	NM_021955.3:260	-2.51
GPC4	NM_001448.2	NM_001448.2:820	-1.03
GRB2	NM_002086.4	NM_002086.4:412	1.01
GRIA3	NM_000828.4	NM_000828.4:426	-1.34
GRIN1	NM_000832.5	NM_000832.5:1290	-1
GRIN2A	NM_000833.3	NM_000833.3:4497	1.2
GRIN2B	NM_000834.3	NM_000834.3:1144	-1
GSK3B	NM_002093.2	NM_002093.2:925	-1.04
GTF2H3	NM_001516.3	NM_001516.3:70	1.01
GZMB	NM_004131.3	NM_004131.3:540	7.97
H2AFX	NM_002105.2	NM_002105.2:1392	1
H3F3A	NM_002107.3	NM_002107.3:190	1.01
H3F3C	NM_001013699.2	NM_001013699.2:829	-1.06
HDAC1	NM_004964.2	NM_004964.2:785	1.01
HDAC10	NM_032019.5	NM_032019.5:932	1.08
HDAC11	NM_024827.3	NM_024827.3:2601	-1.25
HDAC2	NM_001527.1	NM_001527.1:930	1.03
HDAC4	NM_006037.3	NM_006037.3:6965	1.22
HDAC5	NM_005474.4	NM_005474.4:3160	-1.02
HDAC6	NM_006044.2	NM_006044.2:536	1.13
HELLS	NM_018063.3	NM_018063.3:2040	1.02
HES1	NM_005524.2	NM_005524.2:860	-1.09
HES5	NM_001010926.3	NM_001010926.3:1160	1.74
HGF	NM_000601.4	NM_000601.4:550	-1
HHEX	NM_002729.4	NM_002729.4:1479	1.16
HHIP	NM_022475.1	NM_022475.1:2135	3.49
HIST1H3B	NM_003537.3	NM_003537.3:335	-1.1
HIST1H3G	NM_003534.2	NM_003534.2:348	-1.51
HIST1H3H	NM_003536.2	NM_003536.2:355	-1.03
HMGA1	NM_145904.1	NM_145904.1:871	1.2
HMGA2	NM_003484.1	NM_003484.1:328	-1.06
HNF1A	NM_000545.4	NM_000545.4:2125	-1.2
HOXA10	NM_018951.3	NM_018951.3:1503	1.3
HOXA11	NM_005523.5	NM_005523.5:1525	-1.17
HOXA9	NM_152739.3	NM_152739.3:1015	-1.23
HPGD	NM_001145816.2	NM_001145816.2:96	-1.19
HRAS	NM_005343.2	NM_005343.2:396	-1.04
HSP90B1	NM_003299.1	NM_003299.1:160	1.06
HSPA1A	NM_005345.5	NM_005345.5:98	-1.06
HSPA2	NM_021979.3	NM_021979.3:2095	1.09
HSPA6	NM_002155.3	NM_002155.3:2018	-1.04
HSPB1	NM_001540.3	NM_001540.3:374	-1.34
IBSP	NM_004967.3	NM_004967.3:876	-1.2
ID1	NM_002165.2	NM_002165.2:345	1.1
ID2	NM_002166.4	NM_002166.4:505	-1.07
ID4	NM_001546.2	NM_001546.2:2048	1.33
IDH1	NM_005896.2	NM_005896.2:105	1.28
IDH2	NM_002168.2	NM_002168.2:944	1.3
IFNA17	NM_021268.2	NM_021268.2:291	-1.56
IFNA2	NM_000605.3	NM_000605.3:11	-4.01
IFNA7	NM_021057.2	NM_021057.2:0	-3.01
IFNG	NM_000619.2	NM_000619.2:970	1.49
IGF1	NM_000618.3	NM_000618.3:491	-2.01
IGF1R	NM_000875.2	NM_000875.2:455	1.39
IGFBP3	NM_000598.4	NM_000598.4:1255	-1.25
IKBKB	NM_001556.1	NM_001556.1:1995	1.05
IKBKG	NM_003639.2	NM_003639.2:470	-1
IL10	NM_000572.2	NM_000572.2:230	-6.02
IL11	NM_000641.2	NM_000641.2:1145	-2.51
IL11RA	NM_147162.1	NM_147162.1:400	1.12
IL12A	NM_000882.2	NM_000882.2:775	-1.15
IL12B	NM_002187.2	NM_002187.2:1435	-1.2
IL12RB2	NM_001559.2	NM_001559.2:1315	-4.01
IL13	NM_002188.2	NM_002188.2:516	-1
IL13RA2	NM_000640.2	NM_000640.2:400	-1.17
IL15	NM_172174.1	NM_172174.1:1685	3.98
IL19	NM_013371.3	NM_013371.3:1030	2.99
IL1A	NM_000575.3	NM_000575.3:1085	2.99
IL1B	NM_000576.2	NM_000576.2:840	3.98
IL1R1	NM_000877.2	NM_000877.2:4295	-1.14
IL1R2	NM_173343.1	NM_173343.1:113	-3.01
IL1RAP	NM_002182.2	NM_002182.2:460	-1.04
IL20RA	NM_014432.2	NM_014432.2:535	-1.63
IL20RB	NM_144717.2	NM_144717.2:1575	-1.04
IL22RA1	NM_021258.2	NM_021258.2:2524	1.66
IL22RA2	NM_181309.1	NM_181309.1:290	-2.34
IL23A	NM_016584.2	NM_016584.2:411	1.99
IL23R	NM_144701.2	NM_144701.2:710	1.99
IL24	NM_181339.1	NM_181339.1:1016	1.99
IL2RA	NM_000417.1	NM_000417.1:1000	-3.01
IL2RB	NM_000878.2	NM_000878.2:1980	-1
IL3	NM_000588.3	NM_000588.3:130	2.32
IL3RA	NM_002183.2	NM_002183.2:745	-1
IL5RA	NM_000564.3	NM_000564.3:210	-1
IL6	NM_000600.1	NM_000600.1:220	-1
IL6R	NM_000565.2	NM_000565.2:993	1.57
IL7	NM_000880.2	NM_000880.2:38	1.66
IL7R	NM_002185.2	NM_002185.2:1610	2.24
IL8	NM_000584.2	NM_000584.2:25	-1.17
INHBA	NM_002192.2	NM_002192.2:490	-1
INHBB	NM_002193.2	NM_002193.2:1969	-3.01
IRAK2	NM_001570.3	NM_001570.3:1285	-1.09
IRAK3	NM_007199.1	NM_007199.1:1735	9.96
IRS1	NM_005544.2	NM_005544.2:6224	-1.13
ITGA2	NM_002203.2	NM_002203.2:475	1.03
ITGA3	NM_005501.2	NM_005501.2:1138	1.44
ITGA6	NM_000210.1	NM_000210.1:3065	-1.09
ITGA7	NM_002206.1	NM_002206.1:1170	3.24
ITGA8	NM_003638.1	NM_003638.1:1215	-1.34
ITGA9	NM_002207.2	NM_002207.2:2380	1.15
ITGB3	NM_000212.2	NM_000212.2:4485	-5.02
ITGB4	NM_001005731.1	NM_001005731.1:4151	1.66
ITGB6	NM_001282353.1	NM_001282353.1:4124	-1.67
ITGB7	NM_000889.1	NM_000889.1:1278	1.49
ITGB8	NM_002214.2	NM_002214.2:2609	-1.34
JAG1	NM_000214.2	NM_000214.2:915	1.01
JAG2	NM_145159.1	NM_145159.1:4225	1.04
JAK1	NM_002227.1	NM_002227.1:285	1.05
JAK2	NM_004972.2	NM_004972.2:455	1.04
JAK3	NM_000215.2	NM_000215.2:1715	-1.16
JUN	NM_002228.3	NM_002228.3:140	-1.18
KAT2B	NM_003884.3	NM_003884.3:1220	-1.09
KDM5C	NM_004187.2	NM_004187.2:1170	1.09
KDM6A	NM_021140.2	NM_021140.2:2590	1.07
KIT	NM_000222.1	NM_000222.1:5	1.05
KITLG	NM_003994.4	NM_003994.4:1155	-1.03
KLF4	NM_004235.4	NM_004235.4:1980	-1.36
KMT2C	NM_170606.2	NM_170606.2:12505	1.1
KMT2D	NM_003482.3	NM_003482.3:6070	1.01
KRAS	NM_004985.3	NM_004985.3:1790	-1.07
LAMA1	NM_005559.2	NM_005559.2:5230	-3.51
LAMA3	NM_000227.3	NM_000227.3:4260	-5.02
LAMA5	NM_005560.3	NM_005560.3:787	1.25
LAMB3	NM_000228.2	NM_000228.2:695	2.49
LAMB4	NM_007356.2	NM_007356.2:2852	1.11
LAMC2	NM_005562.2	NM_005562.2:2819	-1.51
LAMC3	NM_006059.3	NM_006059.3:2090	-1.1
LAT	NM_001014987.1	NM_001014987.1:1290	1.1
LEF1	NM_016269.3	NM_016269.3:1165	1.1
LEFTY1	NM_020997.2	NM_020997.2:1405	-1.59
LEFTY2	NM_003240.2	NM_003240.2:1283	1.43
LEP	NM_000230.2	NM_000230.2:1875	3.49
LEPR	NM_001003679.1	NM_001003679.1:2000	-1.14
LFNG	NM_001040168.1	NM_001040168.1:717	1.49
LIF	NM_002309.3	NM_002309.3:1240	1.51
LIFR	NM_002310.3	NM_002310.3:2995	1.08
LIG4	NM_002312.3	NM_002312.3:2623	1.07
LRP2	NM_004525.2	NM_004525.2:12505	1.66
LTBP1	NM_000627.3	NM_000627.3:4124	-1.63
MAD2L2	NM_001127325.1	NM_001127325.1:290	-1.01
MAML2	NM_032427.1	NM_032427.1:4125	1.09
MAP2K1	NM_002755.2	NM_002755.2:970	1.03
MAP2K2	NM_030662.2	NM_030662.2:1325	-1.04
MAP2K4	NM_003010.2	NM_003010.2:2830	-1.08
MAP2K6	NM_002758.3	NM_002758.3:555	1.53
MAP3K1	NM_005921.1	NM_005921.1:2525	-1.05
MAP3K12	NM_006301.2	NM_006301.2:800	1.1
MAP3K13	NM_004721.3	NM_004721.3:965	-1.03
MAP3K14	NM_003954.1	NM_003954.1:620	-1.25
MAP3K5	NM_005923.3	NM_005923.3:2415	1.62
MAP3K8	NM_005204.2	NM_005204.2:2050	1.14
MAPK1	NM_138957.2	NM_138957.2:430	-1.01
MAPK10	NM_002753.2	NM_002753.2:2080	1.18
MAPK12	NM_002969.3	NM_002969.3:425	-1.06
MAPK3	NM_001040056.1	NM_001040056.1:580	-1.12
MAPK8	NM_002750.2	NM_002750.2:945	1.01
MAPK8IP1	NM_005456.2	NM_005456.2:259	1.11
MAPK8IP2	NM_012324.2	NM_012324.2:1885	1.2
MAPK9	NM_139068.2	NM_139068.2:365	-1.01
MAPT	NM_016834.3	NM_016834.3:1205	-1.61
MCM2	NM_004526.2	NM_004526.2:2945	1.1
MCM4	NM_182746.1	NM_182746.1:1200	-1.07
MCM5	NM_006739.3	NM_006739.3:1580	-1.21
MCM7	NM_182776.1	NM_182776.1:1325	1.03
MDC1	NM_014641.2	NM_014641.2:6719	-1.09
MDM2	NM_006878.2	NM_006878.2:280	1.12
MECOM	NM_005241.2	NM_005241.2:3355	-1.01
MED12	NM_005120.2	NM_005120.2:375	1.05
MEN1	NM_130802.2	NM_130802.2:2480	1.08
MET	NM_000245.2	NM_000245.2:405	-1.1
MFNG	NM_002405.2	NM_002405.2:1681	-1
MGMT	NM_002412.3	NM_002412.3:323	-1.04
MLF1	NM_022443.3	NM_022443.3:720	-1.26
MLH1	NM_000249.2	NM_000249.2:1605	-1.07
MLLT3	NM_004529.2	NM_004529.2:1480	1.14
MLLT4	NM_005936.2	NM_005936.2:1560	1.02
MMP3	NM_002422.3	NM_002422.3:25	-2.41
MMP7	NM_002423.3	NM_002423.3:311	-1.2
MMP9	NM_004994.2	NM_004994.2:1530	-1
MNAT1	NM_002431.2	NM_002431.2:975	-1.03
MPL	NM_005373.2	NM_005373.2:895	4.98
MPO	NM_000250.1	NM_000250.1:545	-1.08
MSH2	NM_000251.1	NM_000251.1:2105	1.01
MSH6	NM_000179.1	NM_000179.1:3525	-1.03
MTOR	NM_004958.2	NM_004958.2:5095	-1.04
MUTYH	NM_012222.2	NM_012222.2:412	-1.27
MYB	NM_005375.2	NM_005375.2:3145	1.38
MYC	NM_002467.3	NM_002467.3:1610	-1
MYCN	NM_005378.4	NM_005378.4:1545	-1.02
MYD88	NM_002468.3	NM_002468.3:2145	1.99
NASP	NM_172164.1	NM_172164.1:2970	-1.03
NBN	NM_001024688.1	NM_001024688.1:1105	-1.01
NCOR1	NM_006311.3	NM_006311.3:1390	1
NF1	NM_000267.2	NM_000267.2:1035	1.11
NF2	NM_181828.2	NM_181828.2:455	1.06
NFATC1	NM_172389.1	NM_172389.1:1984	1.44
NFE2L2	NM_006164.3	NM_006164.3:995	-1.11
NFKB1	NM_003998.2	NM_003998.2:1675	-1.21
NFKBIA	NM_020529.1	NM_020529.1:945	1.02
NFKBIZ	NM_001005474.1	NM_001005474.1:2030	1.04
NGF	NM_002506.2	NM_002506.2:100	1.39
NGFR	NM_002507.1	NM_002507.1:2705	-1.36
NKD1	NM_033119.3	NM_033119.3:2325	1.34
NODAL	NM_018055.3	NM_018055.3:320	-1
NOG	NM_005450.4	NM_005450.4:1543	-1
NOS3	NM_000603.4	NM_000603.4:1456	2.49
NOTCH1	NM_017617.3	NM_017617.3:735	1.03
NOTCH2	NM_024408.3	NM_024408.3:2842	1.05
NOTCH3	NM_000435.2	NM_000435.2:1965	-1.2
NPM1	NM_002520.5	NM_002520.5:10	1.11
NPM2	NM_182795.1	NM_182795.1:745	-1
NR4A1	NM_173157.1	NM_173157.1:1575	1.03
NR4A3	NM_173198.1	NM_173198.1:2590	-1.15
NRAS	NM_002524.3	NM_002524.3:877	-1.02
NSD1	NM_022455.4	NM_022455.4:10655	-1.03
NTF3	NM_002527.4	NM_002527.4:151	1.06
NTHL1	NM_002528.5	NM_002528.5:476	-1.06
NTRK1	NM_001012331.1	NM_001012331.1:1365	-1.25
NTRK2	NM_001007097.1	NM_001007097.1:1605	-1
NUMBL	NM_004756.3	NM_004756.3:591	1.03
NUPR1	NM_001042483.1	NM_001042483.1:829	-1.1
OSM	NM_020530.3	NM_020530.3:1662	-1.51
PAK3	NM_002578.2	NM_002578.2:1830	1.33
PAK7	NM_177990.1	NM_177990.1:615	-1
PAX3	NM_013942.3	NM_013942.3:705	-2.01
PAX5	NM_016734.1	NM_016734.1:2288	1.18
PAX8	NM_013953.3	NM_013953.3:3465	-3.01
PBRM1	NM_181042.3	NM_181042.3:6100	1.06
PBX1	NM_002585.2	NM_002585.2:368	-1.03
PBX3	NM_006195.5	NM_006195.5:2050	1.05
PCK1	NM_002591.2	NM_002591.2:1870	2.99
PCNA	NM_002592.2	NM_002592.2:280	-1.02
PDGFA	NM_002607.5	NM_002607.5:2460	1.57
PDGFB	NM_033016.2	NM_033016.2:1480	1.99
PDGFC	NM_016205.1	NM_016205.1:10	-2.51
PDGFD	NM_025208.4	NM_025208.4:1120	-1
PDGFRA	NM_006206.3	NM_006206.3:1925	1.02
PDGFRB	NM_002609.3	NM_002609.3:840	-1.04
PGF	NM_002632.5	NM_002632.5:1047	2.13
PHF6	NM_032335.3	NM_032335.3:85	-1.03
PIK3CA	NM_006218.2	NM_006218.2:2445	-1.04
PIK3CB	NM_006219.1	NM_006219.1:2945	1.05
PIK3CD	NM_005026.3	NM_005026.3:95	1.49
PIK3CG	NM_002649.2	NM_002649.2:2125	-1
PIK3R1	NM_181504.2	NM_181504.2:1105	1.07
PIK3R2	NM_005027.2	NM_005027.2:3100	1
PIK3R3	NM_003629.3	NM_003629.3:1800	-1.02
PIK3R5	NM_001142633.1	NM_001142633.1:3335	-2.76
PIM1	NM_002648.2	NM_002648.2:1630	-1.9
PITX2	NM_000325.5	NM_000325.5:1381	2.99
PKMYT1	NM_004203.3	NM_004203.3:780	1.11
PLA1A	NM_015900.2	NM_015900.2:1250	-1
PLA2G10	NM_003561.1	NM_003561.1:779	-2.01
PLA2G2A	NM_000300.2	NM_000300.2:715	-1.25
PLA2G3	NM_015715.3	NM_015715.3:2415	1.31
PLA2G4A	NM_024420.2	NM_024420.2:1763	-1.11
PLA2G4C	NM_003706.2	NM_003706.2:2310	2.66
PLA2G4E	NM_001206670.1	NM_001206670.1:4174	1.99
PLA2G4F	NM_213600.2	NM_213600.2:3140	3.98
PLA2G5	NM_000929.2	NM_000929.2:1375	-2.01
PLAT	NM_000931.2	NM_000931.2:1334	-1.01
PLAU	NM_002658.2	NM_002658.2:793	-1
PLCB1	NM_182734.1	NM_182734.1:170	1.33
PLCB4	NM_000933.3	NM_000933.3:215	1.08
PLCE1	NM_001165979.1	NM_001165979.1:392	-1.06
PLCG2	NM_002661.2	NM_002661.2:525	-1.67
PLD1	NM_002662.3	NM_002662.3:1265	1.32
PML	NM_002675.3	NM_002675.3:281	-1.04
POLB	NM_002690.1	NM_002690.1:145	-1.01
POLD1	NM_002691.2	NM_002691.2:2392	-1.29
POLD4	NM_021173.2	NM_021173.2:470	-1
POLE2	NM_002692.2	NM_002692.2:1420	1.05
POLR2D	NM_004805.3	NM_004805.3:1476	1.02
POLR2H	NM_001278698.1	NM_001278698.1:940	-1.01
POLR2J	NM_006234.4	NM_006234.4:618	1.08
PPARG	NM_015869.3	NM_015869.3:1035	-1.25
PPARGC1A	NM_013261.3	NM_013261.3:1505	1.52
PPP2CB	NM_001009552.1	NM_001009552.1:1075	-1.1
PPP2R1A	NM_014225.3	NM_014225.3:1440	-1.05
PPP2R2B	NM_181676.2	NM_181676.2:690	1.66
PPP2R2C	NM_181876.2	NM_181876.2:2215	-1.29
PPP3CA	NM_000944.4	NM_000944.4:3920	-1.13
PPP3CB	NM_001142354.1	NM_001142354.1:1690	1.16
PPP3CC	NM_005605.3	NM_005605.3:1460	1.35
PPP3R1	NM_000945.3	NM_000945.3:2385	1.03
PPP3R2	NM_147180.2	NM_147180.2:1165	-1
PRDM1	NM_182907.1	NM_182907.1:310	1.28
PRKAA2	NM_006252.2	NM_006252.2:975	-1.09
PRKACA	NM_002730.3	NM_002730.3:400	1.02
PRKACB	NM_182948.2	NM_182948.2:805	-1.06
PRKACG	NM_002732.2	NM_002732.2:775	-1.17
PRKAR1B	NM_001164759.1	NM_001164759.1:1112	-1.28
PRKAR2A	NM_004157.2	NM_004157.2:1590	-1.04
PRKAR2B	NM_002736.2	NM_002736.2:1350	-1.02
PRKCA	NM_002737.2	NM_002737.2:5560	-1.42
PRKCB	NM_212535.1	NM_212535.1:1750	1.07
PRKCG	NM_002739.3	NM_002739.3:445	-1.13
PRKDC	NM_006904.6	NM_006904.6:12750	1.01
PRKX	NM_005044.1	NM_005044.1:2590	1.18
PRL	NM_000948.3	NM_000948.3:835	2.49
PRLR	NM_001204318.1	NM_001204318.1:563	3.39
PRMT8	NM_019854.3	NM_019854.3:1900	-3.01
PROM1	NM_006017.1	NM_006017.1:925	-1.02
PTCH1	NM_000264.3	NM_000264.3:5420	1.4
PTCRA	NM_138296.2	NM_138296.2:507	-2.76
PTEN	NM_000314.3	NM_000314.3:1675	-1.08
PTPN11	NM_002834.3	NM_002834.3:1480	1.12
PTPN5	NM_001039970.1	NM_001039970.1:2354	-5.02
PTPRR	NM_001207015.1	NM_001207015.1:1652	1.99
PTTG2	NM_006607.2	NM_006607.2:5	1.04
RAC1	NM_198829.1	NM_198829.1:1250	-1.08
RAC2	NM_002872.3	NM_002872.3:1069	-1
RAC3	NM_005052.2	NM_005052.2:702	1.04
RAD21	NM_006265.2	NM_006265.2:1080	1.02
RAD50	NM_005732.2	NM_005732.2:5397	-1.06
RAD51	NM_133487.2	NM_133487.2:566	-1.02
RAD52	NM_134424.2	NM_134424.2:297	1.13
RAF1	NM_002880.2	NM_002880.2:1990	-1.08
RASA4	NM_001079877.2	NM_001079877.2:5330	-1.18
RASAL1	NM_004658.1	NM_004658.1:2900	-1.67
RASGRF1	NM_153815.2	NM_153815.2:2443	-1.51
RASGRF2	NM_006909.1	NM_006909.1:2675	-2.01
RASGRP1	NM_005739.3	NM_005739.3:365	-2.34
RASGRP2	NM_001098670.1	NM_001098670.1:1978	-1.41
RB1	NM_000321.1	NM_000321.1:2110	1.05
RBX1	NM_014248.2	NM_014248.2:162	1.02
RELA	NM_021975.3	NM_021975.3:1990	1.01
RELN	NM_005045.2	NM_005045.2:345	-2.51
RET	NM_020630.4	NM_020630.4:2911	-1.2
RFC3	NM_002915.3	NM_002915.3:740	-1.01
RFC4	NM_181573.2	NM_181573.2:1035	-1.07
RHOA	NM_001664.2	NM_001664.2:1230	-1.01
RIN1	NM_004292.2	NM_004292.2:2572	1.57
RNF43	NM_017763.4	NM_017763.4:725	2.99
RPA3	NM_002947.3	NM_002947.3:990	-1.51
RPS27A	NM_002954.5	NM_002954.5:650	1.02
RPS6KA5	NM_004755.2	NM_004755.2:855	-1.11
RPS6KA6	NM_014496.1	NM_014496.1:2250	-1
RRAS2	NM_001102669.2	NM_001102669.2:1785	-1.08
RUNX1	NM_001754.4	NM_001754.4:635	1.16
RUNX1T1	NM_004349.2	NM_004349.2:1085	1.06
RXRG	NM_006917.3	NM_006917.3:1105	1.66
SETBP1	NM_015559.2	NM_015559.2:704	1.08
SETD2	NM_014159.6	NM_014159.6:6160	1.01
SF3B1	NM_001005526.1	NM_001005526.1:0	-1.06
SFN	NM_006142.3	NM_006142.3:579	-1
SFRP1	NM_003012.3	NM_003012.3:3320	-1.05
SFRP2	NM_003013.2	NM_003013.2:840	-1
SFRP4	NM_003014.2	NM_003014.2:1060	1.33
SGK2	NM_170693.1	NM_170693.1:1485	1.39
SHC1	NM_183001.4	NM_183001.4:3355	1.02
SHC2	NM_012435.2	NM_012435.2:698	1.06
SHC3	NM_016848.5	NM_016848.5:6155	1.99
SHC4	NM_203349.2	NM_203349.2:1570	1.83
SIN3A	NM_015477.1	NM_015477.1:1605	1.12
SIRT4	NM_012240.1	NM_012240.1:915	-1.52
SIX1	NM_005982.3	NM_005982.3:25	-1
SKP1	NM_170679.2	NM_170679.2:630	1.01
SKP2	NM_005983.2	NM_005983.2:615	1.01
SMAD2	NM_001003652.1	NM_001003652.1:4500	1.05
SMAD3	NM_005902.3	NM_005902.3:4220	-1.05
SMAD4	NM_005359.3	NM_005359.3:1370	-1.51
SMAD9	NM_005905.2	NM_005905.2:1595	-1.02
SMARCA4	NM_003072.3	NM_003072.3:5400	1.08
SMARCB1	NM_003073.3	NM_003073.3:1060	1.15
SMC1A	NM_006306.2	NM_006306.2:2320	1.07
SMC1B	NM_148674.3	NM_148674.3:3600	-2.51
SMC3	NM_005445.3	NM_005445.3:3525	-1.03
SMO	NM_005631.3	NM_005631.3:1615	1.04
SOCS1	NM_003745.1	NM_003745.1:1025	1
SOCS2	NM_003877.3	NM_003877.3:1020	1.02
SOCS3	NM_003955.3	NM_003955.3:1870	-1.1
SOS1	NM_005633.2	NM_005633.2:1635	1.03
SOS2	NM_006939.2	NM_006939.2:3845	-1.23
SOST	NM_025237.2	NM_025237.2:980	-2.01
SOX17	NM_022454.3	NM_022454.3:1374	-1.63
SOX9	NM_000346.2	NM_000346.2:2135	-8.02
SP1	NM_003109.1	NM_003109.1:5970	1.12
SPOP	NM_001007226.1	NM_001007226.1:2726	1.3
SPP1	NM_000582.2	NM_000582.2:760	-1.51
SPRY1	NM_005841.1	NM_005841.1:810	-1.04
SPRY2	NM_005842.2	NM_005842.2:85	-1.05
SPRY4	NM_030964.3	NM_030964.3:1900	-1.01
SRSF2	NM_003016.3	NM_003016.3:312	-1
SSX1	NM_005635.2	NM_005635.2:148	2.66
STAG2	NM_001042749.1	NM_001042749.1:4040	-1.03
STAT1	NM_007315.2	NM_007315.2:205	-1.07
STAT3	NM_139276.2	NM_139276.2:4535	1.08
STAT4	NM_003151.2	NM_003151.2:789	-1
STK11	NM_000455.4	NM_000455.4:2060	1.08
STMN1	NM_203401.1	NM_203401.1:478	1.02
SUV39H2	NM_024670.3	NM_024670.3:2035	1.01
SYK	NM_003177.3	NM_003177.3:1685	-1
TBL1XR1	NM_024665.4	NM_024665.4:915	1.03
TCF3	NM_003200.2	NM_003200.2:4325	-1
TCF7L1	NM_031283.1	NM_031283.1:2215	-1.03
TCL1B	NM_004918.2	NM_004918.2:319	-5.02
TET2	NM_001127208.2	NM_001127208.2:2882	1.02
TFDP1	NM_007111.4	NM_007111.4:1826	-1.03
TGFB1	NM_000660.3	NM_000660.3:1260	1.13
TGFB2	NM_003238.2	NM_003238.2:1125	1.08
TGFB3	NM_003239.2	NM_003239.2:2825	-1.1
TGFBR2	NM_001024847.1	NM_001024847.1:1760	-1
THBS1	NM_003246.2	NM_003246.2:3465	-1.07
THBS4	NM_003248.3	NM_003248.3:985	-1.07
THEM4	NM_053055.4	NM_053055.4:764	-1
TIAM1	NM_003253.2	NM_003253.2:5620	1.09
TLR2	NM_003264.3	NM_003264.3:180	1.99
TLR4	NM_138554.2	NM_138554.2:2570	-1.35
TLX1	NM_005521.3	NM_005521.3:1915	-1.17
TMPRSS2	NM_005656.2	NM_005656.2:1290	-2.01
TNC	NM_002160.3	NM_002160.3:4	1.21
TNF	NM_000594.2	NM_000594.2:1010	-2.01
TNFAIP3	NM_006290.2	NM_006290.2:260	-1.03
TNFRSF10A	NM_003844.2	NM_003844.2:950	1.28
TNFRSF10B	NM_003842.3	NM_003842.3:565	-1.08
TNFRSF10C	NM_003841.2	NM_003841.2:5	1.2
TNFRSF10D	NM_003840.3	NM_003840.3:2380	1.25
TNFSF10	NM_003810.2	NM_003810.2:115	1
TNN	NM_022093.1	NM_022093.1:3580	-1
TNR	NM_003285.2	NM_003285.2:3154	-1.51
TP53	NM_000546.2	NM_000546.2:1330	-9.03
TPO	NM_175722.1	NM_175722.1:2400	-1
TRAF7	NM_032271.2	NM_032271.2:1105	1.02
TSC1	NM_000368.3	NM_000368.3:100	1.08
TSHR	NM_001018036.2	NM_001018036.2:735	1.49
TSLP	NM_033035.4	NM_033035.4:899	1.49
TSPAN7	NM_004615.3	NM_004615.3:725	1.99
TTK	NM_003318.3	NM_003318.3:1200	1.07
U2AF1	NM_001025203.1	NM_001025203.1:400	1.03
UBB	NM_018955.2	NM_018955.2:15	-1.01
UBE2T	NM_014176.3	NM_014176.3:595	1.08
UTY	NM_007125.3	NM_007125.3:450	-3.01
VEGFA	NM_001025366.1	NM_001025366.1:1325	1
VEGFC	NM_005429.2	NM_005429.2:565	1.33
VHL	NM_000551.2	NM_000551.2:1280	1.01
WEE1	NM_003390.3	NM_003390.3:1225	-1.04
WHSC1	NM_007331.1	NM_007331.1:1260	-1.03
WHSC1L1	NM_017778.2	NM_017778.2:485	1.03
WIF1	NM_007191.2	NM_007191.2:765	1.08
WNT10A	NM_025216.2	NM_025216.2:2255	1.25
WNT10B	NM_003394.2	NM_003394.2:2070	-1.51
WNT11	NM_004626.2	NM_004626.2:960	1.1
WNT16	NM_057168.1	NM_057168.1:1621	1.99
WNT2	NM_003391.2	NM_003391.2:2014	1.99
WNT2B	NM_024494.1	NM_024494.1:1530	-1.17
WNT3	NM_030753.3	NM_030753.3:1335	1.46
WNT4	NM_030761.3	NM_030761.3:625	-1.51
WNT5A	NM_003392.3	NM_003392.3:475	1.09
WNT5B	NM_032642.2	NM_032642.2:1745	-1.18
WNT6	NM_006522.3	NM_006522.3:1200	-1.13
WNT7A	NM_004625.3	NM_004625.3:325	-1.72
WNT7B	NM_058238.1	NM_058238.1:1535	-1.67
WT1	NM_000378.3	NM_000378.3:2160	-1.51
XPA	NM_000380.3	NM_000380.3:265	1
XRCC4	NM_003401.3	NM_003401.3:772	-1.05
ZAK	NM_016653.2	NM_016653.2:995	1.26
ZBTB16	NM_006006.4	NM_006006.4:1585	1.99
ZBTB32	NM_014383.1	NM_014383.1:1620	-1.67
ZIC2	NM_007129.2	NM_007129.2:1849	-1.05
ACAD9	NM_014049.4	NM_014049.4:1935	1.03
AGK	NM_018238.3	NM_018238.3:816	-1.12
AMMECR1L	NM_001199140.1	NM_001199140.1:3564	1.07
C10orf76	NM_024541.2	NM_024541.2:3750	-1
CC2D1B	NM_032449.2	NM_032449.2:4182	1.87
CNOT10	NM_001256741.1	NM_001256741.1:1962	-1.02
CNOT4	NM_001190848.1	NM_001190848.1:795	-1.1
COG7	NM_153603.3	NM_153603.3:1492	-1.1
DDX50	NM_024045.1	NM_024045.1:1185	-1.02
DHX16	NM_001164239.1	NM_001164239.1:2490	-1.03
DNAJC14	NM_032364.5	NM_032364.5:1166	-1.04
EDC3	NM_001142443.1	NM_001142443.1:925	-1.08
EIF2B4	NM_172195.3	NM_172195.3:1390	1.04
ERCC3	NM_000122.1	NM_000122.1:1950	1.11
FCF1	NM_015962.4	NM_015962.4:1022	1.03
FTSJ2	NM_013393.1	NM_013393.1:1435	-1.1
GPATCH3	NM_022078.2	NM_022078.2:1685	1.27
HDAC3	NM_003883.2	NM_003883.2:1455	1.01
MRPS5	NM_031902.3	NM_031902.3:390	-1.02
MTMR14	NM_022485.3	NM_022485.3:720	1.01
NOL7	NM_016167.3	NM_016167.3:335	-1.03
NUBP1	NM_001278506.1	NM_001278506.1:304	-1.16
PIAS1	NM_016166.1	NM_016166.1:1870	-1.01
PIK3R4	NM_014602.1	NM_014602.1:3620	1.19
PRPF38A	NM_032864.3	NM_032864.3:335	-1.01
RBM45	NM_152945.2	NM_152945.2:1080	-1.03
SAP130	NM_024545.3	NM_024545.3:3090	1.05
SF3A3	NM_006802.2	NM_006802.2:2060	1.01
SLC4A1AP	NM_018158.2	NM_018158.2:980	-1.15
TLK2	NM_006852.2	NM_006852.2:2335	-1.09
TMUB2	NM_024107.2	NM_024107.2:1485	1.03
TRIM39	NM_021253.3	NM_021253.3:3140	-1.09
TTC31	NR_027749.1	NR_027749.1:2720	1.12
USP39	NM_001256725.1	NM_001256725.1:806	-1.08
VPS33B	NM_018668.3	NM_018668.3:2140	-1.23
ZC3H14	NM_001160103.1	NM_001160103.1:2690	-1.11
ZKSCAN5	NM_014569.3	NM_014569.3:3688	-1.11
ZNF143	NM_003442.5	NM_003442.5:925	1.02
ZNF346	NM_012279.2	NM_012279.2:2260	1.11
ZNF384	NM_133476.3	NM_133476.3:300	-1
